# Supplementary material for: Coevolution with bacteria drives the evolution of aerobic fermentation in Lachancea kluyveri
Source: PLoS One. 2017 Mar 10;12(3):e0173318. doi: 10.1371/journal.pone.0173318 (PMC5345805; doi:10.1371/journal.pone.0173318)
Supplement: S1 Table — Compilation of p-values from test for selection based on the directional changes of gene expression across biochemical pathways in both MAC and RYT strains. Glycolysis was strongly enriched along with ergosterol biosynthesis and folate biosynthesis pathways. The values presented here are associated with Fig 4A. (XLSX) [file pone.0173318.s007.xlsx]

## Sheet: Sheet1
Table S1:	Pathways enrichment in the direction selection analysis
	The fields marked in red have less than 20% of genes with non zero expression values in a pathway						The fields marked in green have a significant difference between the real pathway and simulated pathways according to the adjusted p- values
	Alcohol	SGD	Aerobic_MAC	Diauxic_MAC	Anaerobic_MAC	Aerobic_RYT	Diauxic_RYT	Anaerobic_RYT
1	SAKL0F04334g	PDC5,PDC6	1	1	1	0	0	-1
3	SAKL0G14894g	PDC1	-1	-1	0	-1	1	0
4	SAKL0B08184g	ADH1, ADH2, ADH5	0	-1	0	1	0	0
5	SAKL0C13926g	ADH4	-1	1	-1	0	1	0
6	SAKL0E02838g	ADH3	-1	0	1	-1	0	1
7	SAKL0C00264g	ADH1, ADH2, ADH5	-1	-1	0	1	-1	-1
8	SAKL0H22088g	ADH1, ADH2, ADH5	1	1	1	-1	0	0				p-value	Aerobic	Aerobic_Avg	Diauxic	Diauxic_Avg	Anaerobic	Anaerobic_Avg	Adjusted p-value	Aerobic	Aerobic_Avg	Diauxic	Diauxic_Avg	Anaerobic	Anaerobic_Avg
9	SAKL0E06380g	ALD2	0	0	0	0	0	1			Alcohal	MAC	0.03281	0.03281	0.00966	0.00966	0.00128	0.00128	MAC	3.87158	3.87158	1.13988	1.13988	0.15104	0.15104
10	SAKL0F09108g	ALD5	0	1	0	0	1	1			Alcohal	RYT	0.25742	0.4059	0.21529	0.41175	0.21562	0.3783	RYT	30.3756	47.8962	25.4042	48.5865	25.4432	44.6394
11	SAKL0D14806g	ALD4	0	1	1	0	0	0
12	SAKL0H10252g	ALD6	0	1	0	0	-1	0
		Sum	-2	3	3	-1	1	1
		Average	-0.181818	0.272727	0.272727	-0.0909091	0.0909091	0.0909091
		SD	0.750757	0.904534	0.64667	0.700649	0.700649	0.700649
		Expression_value_Percentage
		Norm_Exp_sum	-0.166667	0.25	0.25	-0.0833333	0.0833333	0.0833333
	Glycolysis	SGD	Aerobic_MAC	Diauxic_MAC	Anaerobic_MAC	Aerobic_RYT	Diauxic_RYT	Anaerobic_RYT
1	SAKL0H09922g	PGI1	0	-1	0	-1	1	0
2	SAKL0H02552g	PFK1	-1	0	0	0	1	0
3	SAKL0A02266g	PFK2	-1	0	0	-1	1	0
4	SAKL0D13794g	FBA1	-1	-1	0	-1	1	0
5	SAKL0D02860g	TPI1	-1	-1	-1	0	1	0
6	SAKL0G14102g	TDH1, TDH2,TDH3	0	1	1	-1	1	1				p-value	Aerobic	Aerobic_Avg	Diauxic	Diauxic_Avg	Anaerobic	Anaerobic_Avg	Adjusted p-value	Aerobic	Aerobic_Avg	Diauxic	Diauxic_Avg	Anaerobic	Anaerobic_Avg
7	SAKL0D10384g	PGK1	-1	-1	0	-1	1	1			Glycolysis	MAC	0	0	0	0.00049	0.0030378	0.0030378	MAC	0	0	0	0.05782	0.35846	0.35846
8	SAKL0G11352g	GPM1	-1	-1	0	-1	1	0			GLycolysis	RYT	0	5e-05	0	0	0.07435	0.18498	RYT	0	0.0059	0	0	8.7733	21.8276
9	SAKL0H02024g	ENO1, ENO2	-1	-1	0	-1	1	0
10	SAKL0B10934g	PYK2,CDC19	-1	-1	0	-1	1	0
		Sum	-8	-6	0	-8	10	2
		Average	-0.8	-0.6	0	-0.8	1	0.2
		SD	0.421637	0.699206	0.471405	0.421637	0	0.421637
		Expression_value_Percentage	0.8	0.8	0.2	0.8	1	0.1
		Norm_Exp_sum	-0.8	-0.6	0	-0.8	1	0.2
	TCA cycle	SGD	Aerobic_MAC	Diauxic_MAC	Anaerobic_MAC	Aerobic_RYT	Diauxic_RYT	Anaerobic_RYT
1	SAKL0H24046g	ACO1	1	0	1	1	0	1
2	SAKL0C04180g	ACO2	-1	0	0	-1	1	-1
3	SAKL0D09152g	CIT1, CIT2	0	-1	-1	1	0	1
4	SAKL0B02926g	CIT3	-1	-1	-1	1	0	-1
5	SAKL0E00946g	FUM1	0	-1	0	1	0	0
6	SAKL0E07876g	IDH1	0	-1	-1	1	0	1
7	SAKL0G03520g	IDH2	0	-1	-1	1	0	1
8	SAKL0E08866g	KGD1	0	-1	0	1	0	0
9	SAKL0H15422g	KGD2	-1	-1	0	1	0	1
10	SAKL0B01958g	LPD1	0	-1	0	0	-1	1
11	SAKL0G03630g	LSC1	1	-1	0	1	0	0
12	SAKL0H02464g	LSC2	1	0	-1	1	-1	0
13	SAKL0G19140g	MDH1	-1	-1	-1	1	0	1
14	SAKL0C12760g	MDH2	0	-1	0	1	-1	0
15	SAKL0E04928g	MDH3	0	-1	0	1	0	0				p-value	Aerobic	Aerobic_Avg	Diauxic	Diauxic_Avg	Anaerobic	Anaerobic_Avg	Adjusted p-value	Aerobic	Aerobic_Avg	Diauxic	Diauxic_Avg	Anaerobic	Anaerobic_Avg
16	SAKL0A07128g	PYC1, PYC2	0	0	0	0	-1	0			TCA_cycle	MAC	0.0009136	0.00030961	4.23983e-15	0.00049	2.13632e-10	0.0066	MAC	0.107805	0.036534	5.003e-13	0.05782	2.52086e-08	0.7788
17	SAKL0G11440g	SDH1	-1	-1	0	1	0	1			TCA_cycle	RYT	1	0.98542	0.01036	0.99766	0	0.00015	RYT	118	116.28	1.22248	117.724	0	0.0177
18	SAKL0H25850g	SDH2	1	1	1	0	0	1
20	SAKL0E04136g	SDH3	0	-1	0	1	0	1
21	SAKL0H14146g	SDH4	0	-1	0	1	0	1
		Sum	-1	-14	-4	15	-3	9
		Average	-0.05	-0.7	-0.2	0.75	-0.15	0.45
		SD	0.686333	0.571241	0.615587	0.55012	0.48936	0.686333
		Expression_value_Percentage	0.428571	0.761905	0.380952	0.809524	0.238095	0.619048
		Norm_Exp_sum	-0.047619	-0.666667	-0.190476	0.714286	-0.142857	0.428571
	glycogen_biosynthesis		SGD	Aerobic_MAC	Diauxic_MAC	Anaerobic_MAC	Aerobic_RYT	Diauxic_RYT	Anaerobic_RYT
1	glycogen_catabolism	SAKL0F02222g	YPR160W	1	0	1	1	-1	-1
2	glycogen_catabolism	SAKL0F16126g	YPR184W	1	0	1	1	-1	0
3	glycogen_catabolism	SAKL0E07920g	YIL099W	0	0	0	1	0	1
4	glycogen_biosynthesis	SAKL0C06358g	YKR058W,YJL137C	0	0	0	0	-1	0
5	glycogen_biosynthesis	SAKL0C06358g	YKR058W,YJL137C	0	0	0	0	-1	0			p-value	Aerobic	Aerobic_Avg	Diauxic	Diauxic_Avg	Anaerobic	Anaerobic_Avg	Adjusted p-value	Aerobic	Aerobic_Avg	Diauxic	Diauxic_Avg	Anaerobic	Anaerobic_Avg
6	glycogen_biosynthesis	SAKL0D10538g	YEL011W	1	0	0	0	-1	0		glycogen_biosynthesis	MAC	4e-05	0.0005	0.08706	0.24225	0.00052	0.00516	MAC	0.00472	0.059	10.2731	28.5855	0.06136	0.60888
7	glycogen_biosynthesis	SAKL0D07678g	YFR015C,YLR258W	1	0	1	0	-1	0		glycogen_biosynthesis	RYT	0.01458	0.04744	0	0	0.36361	0.36361	RYT	1.72044	5.59792	0	0	42.906	42.906
8	glycogen_biosynthesis	SAKL0E03630g	YKL127W,YMR105C	1	-1	0	1	-1	0
9	glycogen_biosynthesis	SAKL0A09834g	YKL035W,YHL012W	0	-1	0	0	0	0
			Sum	5	-2	3	4	-7	0
			Average	0.555556	-0.222222	0.333333	0.444444	-0.777778	0
			SD	0.527046	0.440959	0.5	0.527046	0.440959	0.5
			Expression_value_Percentage	0.555556	0.222222	0.333333	0.444444	0.777778	0.222222
			Norm_Exp_sum	0.555556	-0.222222	0.333333	0.444444	-0.777778	0
	gluconeogenesis		SGD	Aerobic_MAC	Diauxic_MAC	Anaerobic_MAC	Aerobic_RYT	Diauxic_RYT	Anaerobic_RYT
1	gluconeogenesis	SAKL0H03740g	YLR377C	1	-1	0	1	0	1
2	gluconeogenesis	SAKL0D13794g	YKL060C	-1	-1	0	-1	1	0
3	gluconeogenesis	SAKL0H09922g	YBR196C	0	-1	0	-1	1	0
4	gluconeogenesis	SAKL0C10186g	YJR009C,YGR192C,YJL052W	-1	-1	-1	0	1	0
5	gluconeogenesis	SAKL0G14102g	YJR009C,YGR192C,YJL052W	0	1	1	-1	1	1
6	gluconeogenesis	SAKL0G19140g	YKL085W	-1	-1	-1	1	0	1
7	gluconeogenesis	SAKL0C12760g	YOL126C	0	-1	0	1	-1	0			p-value	Aerobic	Aerobic_Avg	Diauxic	Diauxic_Avg	Anaerobic	Anaerobic_Avg	Adjusted p-value	Aerobic	Aerobic_Avg	Diauxic	Diauxic_Avg	Anaerobic	Anaerobic_Avg
8	gluconeogenesis	SAKL0E04928g	YDL078C	0	-1	0	1	0	0		gluconeogenesis	MAC	0.00026	0.00164	0	0	0.01267	0.01895	MAC	0.03068	0.19352	0	0	1.49506	2.2361
9	gluconeogenesis	SAKL0A09372g	YKL029C	-1	0	0	0	1	-1		gluconeogenesis	RYT	0.27344	0.41291	0.00051	0.00051	0.11888	0.12388	RYT	32.2659	48.7234	0.06018	0.06018	14.0278	14.6178
10	gluconeogenesis	SAKL0E15048g	YKR097W	1	0	0	1	0	-1
11	gluconeogenesis	SAKL0D10384g	YCR012W	-1	-1	0	-1	1	1
12	gluconeogenesis	SAKL0G11352g	YKL152C	-1	-1	0	-1	1	0
13	gluconeogenesis	SAKL0H02024g	YHR174W,YGR254W	-1	-1	0	-1	1	0
14	gluconeogenesis	SAKL0A07128g	YGL062W,YBR218C	0	0	0	0	-1	0
			SUM	-5	-9	-1	-1	6	2
			Average	-0.357143	-0.642857	-0.0714286	-0.0714286	0.428571	0.142857
			SD	0.744946	0.633324	0.474631	0.916875	0.755929	0.662994
			Expression_value_Percentage	0.714286	0.857143	0.214286	0.785714	0.785714	0.428571
			Norm_Exp_sum	-0.357143	-0.642857	-0.0714286	-0.0714286	0.428571	0.142857
	glyoxylate_cycle		SGD	Aerobic_MAC	Diauxic_MAC	Anaerobic_MAC	Aerobic_RYT	Diauxic_RYT	Anaerobic_RYT
1	glyoxylate_cycle	SAKL0H24046g	YLR304C	1	0	1	1	0	1
2	glyoxylate_cycle	SAKL0C04180g	YJL200C	-1	0	0	-1	1	-1
3	glyoxylate_cycle	SAKL0D09152g	YNR001C,YCR005C	0	-1	-1	1	0	1			p-value	Aerobic	Aerobic_Avg	Diauxic	Diauxic_Avg	Anaerobic	Anaerobic_Avg	Adjusted p-value	Aerobic	Aerobic_Avg	Diauxic	Diauxic_Avg	Anaerobic	Anaerobic_Avg
4	glyoxylate_cycle	SAKL0B02926g	YPR001W	-1	-1	-1	1	0	-1		glyoxylate_cycle	MAC	0.01878	0.09136	7e-05	7e-05	0.00026	0.0066	MAC	2.21604	10.7805	0.00826	0.00826	0.03068	0.7788
5	glyoxylate_cycle	SAKL0F08756g	YER065C	0	0	0	1	0	-1		glyoxylate_cycle	RYT	0.00057	0.00057	0.38879	0.38879	0.22226	0.41814	RYT	0.06726	0.06726	45.8772	45.8772	26.2267	49.3405
6	glyoxylate_cycle	SAKL0G19140g	YKL085W	-1	-1	-1	1	0	1
7	glyoxylate_cycle	SAKL0C12760g	YOL126C	0	-1	0	1	-1	0
8	glyoxylate_cycle	SAKL0E04928g	YDL078C	0	-1	0	1	0	0
9	glyoxylate_cycle	SAKL0E10846g	YNL117W	0	-1	0	0	0	-1
			SUM	-2	-6	-2	6	0	-1
			Average	-0.222222	-0.666667	-0.222222	0.666667	0	-0.111111
			SD	0.666667	0.5	0.666667	0.707107	0.5	0.927961
			Expression_value_Percentage	0.444444	0.666667	0.444444	0.777778	0.222222	0.666667
			Norm_Exp_sum	-0.222222	-0.666667	-0.222222	0.666667	0	-0.111111
	Ergosterol Synthesis		SGD	Aerobic_MAC	Diauxic_MAC	Anaerobic_MAC	Aerobic_RYT	Diauxic_RYT	Anaerobic_RYT
1	ergosterol_biosynthesis	SAKL0A02354g	YMR202W	0	0	0	0	1	0
2	ergosterol_biosynthesis	SAKL0B01496g	YLR056W	0	1	0	0	1	0
3	ergosterol_biosynthesis	SAKL0D13398g	YMR015C	0	1	0	0	1	0
4	ergosterol_biosynthesis	SAKL0H22594g	YGL001C	0	0	0	0	0	-1
5	ergosterol_biosynthesis	SAKL0H16368g	YLR100W	0	1	0	0	1	-1
6	ergosterol_biosynthesis	SAKL0G06336g	YHR007C	0	0	0	0	1	0
7	ergosterol_biosynthesis	SAKL0H04246g	YGR060W	0	0	0	0	1	0
8	ergosterol_biosynthesis	SAKL0C09416g	YNL280C	-1	0	0	0	1	0			p-value	Aerobic	Aerobic_Avg	Diauxic	Diauxic_Avg	Anaerobic	Anaerobic_Avg	Adjusted p-value	Aerobic	Aerobic_Avg	Diauxic	Diauxic_Avg	Anaerobic	Anaerobic_Avg
9	ergosterol_biosynthesis	SAKL0H22000g	YGL012W	0	0	0	0	1	0		Ergosterol Synthesis	MAC	0.04701	0.014665	0.00012147	0.0002471	0.41496	0.41496	MAC	5.54718	1.73047	0.0143335	0.0291578	48.9653	48.9653
10	ergosterol_biosynthesis	SAKL0G04972g	YML008C	0	0	0	0	1	-1		Ergosterol Synthesis	RYT	0.1697	0.28019	0.000158	0.000145	0.00321	0.00321	RYT	20.0246	33.0624	0.018644	0.01711	0.37878	0.37878
11	ergosterol_biosynthesis	SAKL0D00902g	YHR190W	0	0	0	0	1	-1
12	ergosterol_biosynthesis	SAKL0C05192g	YJL167W	0	0	0	0	0	-1
13	ergosterol_biosynthesis	SAKL0G08800g	YHR072W-A	-1	-1	0	-1	0	0
14	ergosterol_biosynthesis	SAKL0G08844g	YHR072W	0	0	0	-1	0	-1
15	ergosterol_biosynthesis	SAKL0G13266g	YGR175C	0	-1	0	0	1	0
			Sum	-2	1	0	-2	11	-6
			Average	-0.133333	0.0666667	0	-0.133333	0.733333	-0.4
			SD	0.351866	0.593617	0	0.351866	0.457738	0.507093
			Expression_value_Percentage	0.142857	0.357143	NULL	0.142857	0.714286	0.428571
			Norm_Exp_sum	-0.133333	0.0666667	0	-0.133333	0.733333	-0.4
	Fatty acid metabolism		SGD	Aerobic_MAC	Diauxic_MAC	Anaerobic_MAC	Aerobic_RYT	Diauxic_RYT	Anaerobic_RYT
1	fatty_acid_biosynthesis_initial_steps	SAKL0G16104g	YKL182W	0	-1	0	-1	0	0
2	fatty_acid_biosynthesis_initial_steps	SAKL0F08668g	YER061C	0	-1	0	0	-1	0
3	fatty_acid_biosynthesis_initial_steps	SAKL0A03454g	YPL231W	-1	-1	0	0	-1	0
4	fatty_acid_biosynthesis_initial_steps	SAKL0A02046g	YMR207C,YNR016C	0	0	0	-1	0	0
5	fatty_acid_biosynthesis_initial_steps	SAKL0H07348g	YOR221C	0	0	0	0	0	-1
6	fatty_acid_elongation	SAKL0G16104g	YKL182W	0	-1	0	-1	0	0
7	fatty_acid_elongation	SAKL0D14014g	YKL055C	0	0	0	1	0	0			p-value	Aerobic	Aerobic_Avg	Diauxic	Diauxic_Avg	Anaerobic	Anaerobic_Avg	Adjusted p-value	Aerobic	Aerobic_Avg	Diauxic	Diauxic_Avg	Anaerobic	Anaerobic_Avg
8	fatty_acid_oxidation_pathway	SAKL0A09196g	YKR009C	1	0	0	1	0	0		Fatty acid metabolism	MAC	0.21169	0.21169	0.02006	0.02006	0.47604	0.47604	MAC	24.9794	24.9794	2.36708	2.36708	56.1727	56.1727
9	fatty_acid_oxidation_pathway	SAKL0E15246g	YIL160C	0	-1	0	1	0	0		Fatty acid metabolism	RYT	0.19536	0.19536	0.01968	0.01968	0.38623	0.38623	RYT	23.0525	23.0525	2.32224	2.32224	45.5751	45.5751
10	fatty_acid_oxidation_pathway	SAKL0F02068g	YGL205W	1	1	0	0	-1	0
11	fatty_acid_oxidation_pathway	SAKL0A08008g	YLR284C,YOR180C	0	-1	0	0	0	0
12	fatty_acid_oxidation_pathway	SAKL0B06094g	YMR246W,YOR317W	0	0	0	0	-1	0
13	fatty_acid_oxidation_pathway	SAKL0F03960g	YER015W	1	-1	0	0	-1	0
14	fatty_acid_oxidation_pathway	SAKL0D04114g	YBR041W	0	0	0	0	1	0
15	very_long_chain_fatty_acid_biosynthesis	SAKL0H10780g	YBR159W	0	0	0	0	0	1
16	very_long_chain_fatty_acid_biosynthesis	SAKL0C07898g	YDL015C	0	0	0	0	-1	0
17	very_long_chain_fatty_acid_biosynthesis	SAKL0C04312g	YCR034W,YJL196C	-1	1	0	-1	0	0
18	very_long_chain_fatty_acid_biosynthesis	SAKL0H03938g	YLR372W	0	0	0	-1	0	0
19	very_long_chain_fatty_acid_biosynthesis	SAKL0D05478g	YJL097W	0	0	0	0	1	0
			Sum	1	-5	0	-2	-4	0
			Average	0.0526316	-0.263158	0	-0.105263	-0.210526	0
			SD	0.524265	0.653376	0	0.657836	0.630604	0.333333
			Expression_value_Percentage	0.263158	0.473684	NULL	0.421053	0.421053	0.105263
			Norm_Exp_sum	0.0526316	-0.263158	0	-0.105263	-0.210526	0
	Sphingolipid_metabolism		SGD	Aerobic_MAC	Diauxic_MAC	Anaerobic_MAC	Aerobic_RYT	Diauxic_RYT	Anaerobic_RYT
1	sphingolipid_metabolism	SAKL0D01760g	YMR272C	0	0	0	0	1	0
2	sphingolipid_metabolism	SAKL0H18876g	YDR072C	0	0	0	0	1	0
3	sphingolipid_metabolism	SAKL0D07018g	YBR265W	0	0	0	0	0	0
4	sphingolipid_metabolism	SAKL0H09482g	YBR183W,YPL087W	1	-1	0	1	0	-1
5	sphingolipid_metabolism	SAKL0E02222g	YHL003C,YKL008C	0	0	0	0	0	0
6	sphingolipid_metabolism	SAKL0H01100g	YMR298W	0	0	0	0	1	0
7	sphingolipid_metabolism	SAKL0E02068g	YLR260W,YOR171C	0	0	0	0	-1	0			p-value	Aerobic	Aerobic_Avg	Diauxic	Diauxic_Avg	Anaerobic	Anaerobic_Avg	Adjusted p-value	Aerobic	Aerobic_Avg	Diauxic	Diauxic_Avg	Anaerobic	Anaerobic_Avg
8	sphingolipid_metabolism	SAKL0C06468g	YJL134W,YKR053C	-1	0	0	0	0	-1		Sphingolipid_metabolism	MAC	0.39458	0.39458	0.25734	0.25734	0.41496	0.41496	MAC	46.5604	46.5604	30.3661	30.3661	48.9653	48.9653
9	sphingolipid_metabolism	SAKL0G09966g	YDR297W	0	0	0	0	0	-1		Sphingolipid_metabolism	RYT	0.18219	0.29573	0.00104	0.00104	0.07965	0.07965	RYT	21.4984	34.8961	0.12272	0.12272	9.3987	9.3987
10	sphingolipid_metabolism	SAKL0A08778g	YKL004W	0	0	0	0	1	0
11	sphingolipid_metabolism	SAKL0C08932g	YBR036C	0	0	0	0	1	0
12	sphingolipid_metabolism	SAKL0H10736g	YBR161W,YPL057C	0	0	0	0	0	0
13	sphingolipid_metabolism	SAKL0H01144g	YMR296C	0	0	0	0	1	0
14	sphingolipid_metabolism	SAKL0H19272g	YDR062W	0	1	0	0	1	0
15	sphingolipid_metabolism	SAKL0G10054g	YDR294C	0	0	0	1	0	0
			Sum	0	0	0	2	6	-3
			Average	0	0	0	0.133333	0.4	-0.2
			SD	0.377964	0.377964	0	0.351866	0.632456	0.414039
			Expression_value_Percentage	0.133333	0.133333	NULL	0.133333	0.533333	0.2
			Norm_Exp_sum	0	0	0	0.133333	0.4	-0.2
	phosphatidate_biosynthesis_II		SGD	Aerobic_MAC	Diauxic_MAC	Anaerobic_MAC	Aerobic_RYT	Diauxic_RYT	Anaerobic_RYT
1	phosphatidate_biosynthesis_II_(the_glycerol-3-phosphate_pathway)	SAKL0H03762g	YDL052C	-1	-1	0	0	0	0			p-value	Aerobic	Aerobic_Avg	Diauxic	Diauxic_Avg	Anaerobic	Anaerobic_Avg	Adjusted p-value	Aerobic	Aerobic_Avg	Diauxic	Diauxic_Avg	Anaerobic	Anaerobic_Avg
2	phosphatidate_biosynthesis_II_(the_glycerol-3-phosphate_pathway)	SAKL0C07502g	YOL059W,YDL022W	0	-1	0	1	-1	-1		phosphatidate_biosynthesis_II	MAC	0.00671	0.05409	0.00551	0.00551	0.22049	0.22049	MAC	0.79178	6.38262	0.65018	0.65018	26.0178	26.0178
3	phosphatidate_biosynthesis_II_(the_glycerol-3-phosphate_pathway)	SAKL0G01320g	YKR067W	0	0	0	0	-1	0		phosphatidate_biosynthesis_II	RYT	0.07081	0.19245	0.00266	0.00266	0.34758	0.34758	RYT	8.35558	22.7091	0.31388	0.31388	41.0144	41.0144
4	phosphatidate_biosynthesis_II_(the_glycerol-3-phosphate_pathway)	SAKL0H21560g	YBL011W	0	0	0	0	-1	1
5	phosphatidate_biosynthesis_I_(the_dihydroxyacetone_pathway)	SAKL0E08844g	YIL124W	0	0	0	1	0	0
6	phosphatidate_biosynthesis_I_(the_dihydroxyacetone_pathway)	SAKL0H03762g	YDL052C	-1	-1	0	0	0	0
			Sum	-2	-3	0	2	-3	0
			Average	-0.333333	-0.5	0	0.333333	-0.5	0
			SD	0.516398	0.547723	0	0.516398	0.547723	0.632456
			Expression_value_Percentage	0.333333	0.5	NULL	0.333333	0.5	0.333333
			Norm_Exp_sum	-0.333333	-0.5	0	0.333333	-0.5	0
	phospholipid_biosynthesis		SGD	Aerobic_MAC	Diauxic_MAC	Anaerobic_MAC	Aerobic_RYT	Diauxic_RYT	Anaerobic_RYT
1	phospholipid_biosynthesis	SAKL0A10186g	YJR073C	1	1	0	0	0	1
2	phospholipid_biosynthesis	SAKL0F10516g	YDL142C	0	0	0	0	0	-1
3	phospholipid_biosynthesis	SAKL0D08954g	YCL004W	0	0	0	-1	0	0
4	phospholipid_biosynthesis	SAKL0F02090g	YER026C	1	0	0	1	-1	1
5	phospholipid_biosynthesis	SAKL0H23496g	YGR157W	0	0	0	0	0	1			p-value	Aerobic	Aerobic_Avg	Diauxic	Diauxic_Avg	Anaerobic	Anaerobic_Avg	Adjusted p-value	Aerobic	Aerobic_Avg	Diauxic	Diauxic_Avg	Anaerobic	Anaerobic_Avg
6	phospholipid_biosynthesis	SAKL0E12628g	YNL169C	0	0	0	0	0	1		phospholipid_biosynthesis	MAC	0.03455	0.03455	0.00784	0.00784	0.34393	0.34393	MAC	4.0769	4.0769	0.92512	0.92512	40.5837	40.5837
7	phospholipid_biosynthesis	SAKL0G13618g	YGR170W	0	1	0	0	-1	0		phospholipid_biosynthesis	RYT	0.42322	0.42322	0.17646	0.17646	0.00035	0.00227	RYT	49.94	49.94	20.8223	20.8223	0.0413	0.26786
8	phospholipid_biosynthesis_(Kennedy_pathway)	SAKL0H15444g	YLR133W,YDR147W	0	0	0	0	0	1
9	phospholipid_biosynthesis_(Kennedy_pathway)	SAKL0G14476g	YGR202C	0	1	0	0	0	1
10	phospholipid_biosynthesis_(Kennedy_pathway)	SAKL0E11264g	YNL130C,YHR123W	0	0	0	0	1	0
11	phospholipid_biosynthesis_II_(Kennedy_pathway)	SAKL0H23012g	YGR007W	0	0	0	0	0	1
			Sum	2	3	0	0	-1	6
			Average	0.181818	0.272727	0	0	-0.0909091	0.545455
			SD	0.40452	0.467099	0	0.447214	0.53936	0.687552
			Expression_value_Percentage	0.181818	0.272727	NULL	0.181818	0.25	0.75
			Norm_Exp_sum	0.181818	0.272727	0	0	-0.0909091	0.545455
	phosphatidylinositol_phosphate_biosynthesis		SGD	Aerobic_MAC	Diauxic_MAC	Anaerobic_MAC	Aerobic_RYT	Diauxic_RYT	Anaerobic_RYT
1	phosphatidylinositol_phosphate_biosynthesis	SAKL0C13552g	YNL325C	0	0	0	-1	0	1
2	phosphatidylinositol_phosphate_biosynthesis	SAKL0E10494g	YNL106C,YOR109W	0	1	0	-1	0	0
3	phosphatidylinositol_phosphate_biosynthesis	SAKL0A10384g	YKL212W	0	1	0	0	1	0
4	phosphatidylinositol_phosphate_biosynthesis	SAKL0H13596g	YLR240W	1	1	1	0	0	1
5	phosphatidylinositol_phosphate_biosynthesis	SAKL0D05412g	YJL100W	0	0	0	0	0	-1
6	phosphatidylinositol_phosphate_biosynthesis	SAKL0C02750g	YNL267W	-1	-1	0	0	-1	0
7	phosphatidylinositol_phosphate_biosynthesis	SAKL0H24068g	YLR305C	1	1	1	-1	0	1			p-value	Aerobic	Aerobic_Avg	Diauxic	Diauxic_Avg	Anaerobic	Anaerobic_Avg	Adjusted p-value	Aerobic	Aerobic_Avg	Diauxic	Diauxic_Avg	Anaerobic	Anaerobic_Avg
8	phosphatidylinositol_phosphate_biosynthesis	SAKL0D09438g	YFR019W	0	0	0	0	0	0		phosphatidylinositol_phosphate_biosynthesis	MAC	0.148	0.3728	0.00966	0.00966	0.01244	0.01244	MAC	17.464	43.9904	1.13988	1.13988	1.46792	1.46792
9	phosphatidylinositol_phosphate_biosynthesis	SAKL0H13200g	YDR208W	0	0	0	0	-1	0		phosphatidylinositol_phosphate_biosynthesis	RYT	0.25742	0.4059	0.18539	0.36784	0.10316	0.10316	RYT	30.3756	47.8962	21.876	43.4051	12.1729	12.1729
10	phosphatidylinositol_phosphate_biosynthesis	SAKL0F14828g	YJR110W	0	0	0	1	0	0
11	phosphatidylinositol_phosphate_biosynthesis	SAKL0F04862g	YIL002C	0	0	0	0	0	0
12	phosphatidylinositol_phosphate_biosynthesis	SAKL0C08690g	YOL065C	0	0	0	1	0	0
			Sum	1	3	2	-1	-1	2
			Average	0.0833333	0.25	0.166667	-0.0833333	-0.0833333	0.166667
			SD	0.514929	0.621582	0.389249	0.668558	0.514929	0.57735
			Expression_value_Percentage	0.25	0.416667	0.166667	0.416667	0.25	0.333333
			Norm_Exp_sum	0.0833333	0.25	0.166667	-0.0833333	-0.0833333	0.166667
	lipid-linked_oligosaccharide_biosynthesis		SGD	Aerobic_MAC	Diauxic_MAC	Anaerobic_MAC	Aerobic_RYT	Diauxic_RYT	Anaerobic_RYT
1	lipid-linked_oligosaccharide_biosynthesis	SAKL0F12826g	YBL082C	0	0	0	0	1	0
2	lipid-linked_oligosaccharide_biosynthesis	SAKL0E13970g	YNL219C	0	0	0	-1	0	0
3	lipid-linked_oligosaccharide_biosynthesis	SAKL0B07832g	YBR110W	1	0	0	1	-1	-1
4	lipid-linked_oligosaccharide_biosynthesis	SAKL0H23650g	YGL047W	0	0	0	0	0	0
5	lipid-linked_oligosaccharide_biosynthesis	SAKL0D02838g	YBR070C	0	-1	0	0	-1	1			p-value	Aerobic	Aerobic_Avg	Diauxic	Diauxic_Avg	Anaerobic	Anaerobic_Avg	Adjusted p-value	Aerobic	Aerobic_Avg	Diauxic	Diauxic_Avg	Anaerobic	Anaerobic_Avg
6	lipid-linked_oligosaccharide_biosynthesis	SAKL0A05984g	YBR243C	0	0	0	0	0	1		lipid-linked_oligosaccharide_biosynthesis	MAC	0.148	0.3728	0.13993	0.13993	0.36498	0.36498	MAC	17.464	43.9904	16.5117	16.5117	43.0676	43.0676
7	lipid-linked_oligosaccharide_biosynthesis	SAKL0E08184g	YNL048W	0	0	0	0	0	1		lipid-linked_oligosaccharide_biosynthesis	RYT	0.25742	0.4059	0.07315	0.07315	0.01349	0.04063	RYT	30.3756	47.8962	8.6317	8.6317	1.59182	4.79434
8	lipid-linked_oligosaccharide_biosynthesis	SAKL0A04334g	YGL065C	0	0	0	0	0	1
9	lipid-linked_oligosaccharide_biosynthesis	SAKL0E01364g	YOR002W	0	0	0	0	0	1
10	lipid-linked_oligosaccharide_biosynthesis	SAKL0G00836g	YOR067C	0	0	0	-1	0	0
11	lipid-linked_oligosaccharide_biosynthesis	SAKL0G15444g	YGR227W	0	0	0	0	0	0
12	lipid-linked_oligosaccharide_biosynthesis	SAKL0A01320g	YNR030W	0	-1	0	0	-1	0
			Sum	1	-2	0	-1	-2	4
			Average	0.0833333	-0.166667	0	-0.0833333	-0.166667	0.333333
			SD	0.288675	0.389249	0	0.514929	0.57735	0.651339
			Expression_value_Percentage	0.0833333	0.166667	NULL	0.25	0.333333	0.5
			Norm_Exp_sum	0.0833333	-0.166667	0	-0.0833333	-0.166667	0.333333
	pantothenate_and_coenzyme_A_biosynthesis		SGD	Aerobic_MAC	Diauxic_MAC	Anaerobic_MAC	Aerobic_RYT	Diauxic_RYT	Anaerobic_RYT
1	pantothenate_and_coenzyme_A_biosynthesis	SAKL0G09438g	YHR063C	0	-1	0	0	-1	0
2	pantothenate_and_coenzyme_A_biosynthesis	SAKL0H09064g	YBR176W	0	0	0	0	0	-1
3	pantothenate_and_coenzyme_A_biosynthesis	SAKL0H13530g	YDR196C	0	0	0	0	0	-1			p-value	Aerobic	Aerobic_Avg	Diauxic	Diauxic_Avg	Anaerobic	Anaerobic_Avg	Adjusted p-value	Aerobic	Aerobic_Avg	Diauxic	Diauxic_Avg	Anaerobic	Anaerobic_Avg
4	pantothenate_and_coenzyme_A_biosynthesis	SAKL0H00440g	YGR277C	0	0	0	0	0	0		pantothenate_and_coenzyme_A_biosynthesis	MAC	0.10936	0.34288	0.08706	0.24225	0.05236	0.30378	MAC	12.9045	40.4598	10.2731	28.5855	6.17848	35.846
5	pantothenate_and_coenzyme_A_biosynthesis	SAKL0E14762g	YIL145C	1	0	0	0	0	-1		pantothenate_and_coenzyme_A_biosynthesis	RYT	0.24344	0.41505	0.04752	0.15151	0.03006	0.09372	RYT	28.7259	48.9759	5.60736	17.8782	3.54708	11.059
6	pantothenate_and_coenzyme_A_biosynthesis	SAKL0C00814g	YDR531W	0	0	1	0	0	0
7	pantothenate_and_coenzyme_A_biosynthesis	SAKL0E07172g	YIL083C	0	0	0	0	0	0
8	pantothenate_and_coenzyme_A_biosynthesis	SAKL0G19250g	YKL088W	0	-1	0	0	-1	0
9	pantothenate_and_coenzyme_A_biosynthesis	SAKL0G01166g	YKR072C,YOR054C	0	0	0	1	0	0
			Sum	1	-2	1	1	-2	-3
			Average	0.111111	-0.222222	0.111111	0.111111	-0.222222	-0.333333
			SD	0.333333	0.440959	0.333333	0.333333	0.440959	0.5
			Expression_value_Percentage	0.111111	0.222222	0.111111	0.111111	0.222222	0.333333
			Norm_Exp_sum	0.111111	-0.222222	0.111111	0.111111	-0.222222	-0.333333
	riboflavin_FMN_and_FAD_biosynthesis		SGD	Aerobic_MAC	Diauxic_MAC	Anaerobic_MAC	Aerobic_RYT	Diauxic_RYT	Anaerobic_RYT
1	riboflavin_FMN_and_FAD_biosynthesis	SAKL0C08668g	YOL066C,YDL036C	0	-1	0	0	-1	0
2	riboflavin_FMN_and_FAD_biosynthesis	SAKL0C09658g	YDR487C	0	-1	0	0	0	-1			p-value	Aerobic	Aerobic_Avg	Diauxic	Diauxic_Avg	Anaerobic	Anaerobic_Avg	Adjusted p-value	Aerobic	Aerobic_Avg	Diauxic	Diauxic_Avg	Anaerobic	Anaerobic_Avg
3	riboflavin_FMN_and_FAD_biosynthesis	SAKL0C13728g	YOL143C	0	0	0	0	1	0		riboflavin_FMN_and_FAD_biosynthesis	MAC	0.34288	0.34288	0.00388	0.00388	0.30378	0.30378	MAC	40.4598	40.4598	0.45784	0.45784	35.846	35.846
4	riboflavin_FMN_and_FAD_biosynthesis	SAKL0C10054g	YBR153W	0	-1	0	0	0	0		riboflavin_FMN_and_FAD_biosynthesis	RYT	0.11896	0.11896	0.04752	0.04752	0.09372	0.09372	RYT	14.0373	14.0373	5.60736	5.60736	11.059	11.059
5	riboflavin_FMN_and_FAD_biosynthesis	SAKL0C08470g	YDL045C	0	0	0	0	-1	0
6	riboflavin_FMN_and_FAD_biosynthesis	SAKL0B06820g	YBL033C	0	-1	0	1	-1	-1
7	riboflavin_FMN_and_FAD_biosynthesis	SAKL0H12188g	YDR236C	0	0	0	0	0	0
8	riboflavin_FMN_and_FAD_biosynthesis	SAKL0F07150g	YBR256C	0	0	0	1	0	0
			Sum	0	-4	0	2	-2	-2
			Average	0	-0.5	0	0.25	-0.25	-0.25
			SD	0	0.534522	0	0.46291	0.707107	0.46291
			Expression_value_Percentage	NULL	0.5	NULL	0.25	0.5	0.25
			Norm_Exp_sum	0	-0.5	0	0.25	-0.25	-0.25
	Folate_biosynthesis		SGD	Aerobic_MAC	Diauxic_MAC	Anaerobic_MAC	Aerobic_RYT	Diauxic_RYT	Anaerobic_RYT
1	folate_biosynthesis	SAKL0D04026g	YDR019C	1	1	0	0	1	0
2	folate_biosynthesis	SAKL0A02948g	YMR189W	1	1	0	-1	1	0
3	folate_biosynthesis	SAKL0D14366g	YAL044C	1	0	0	0	1	1
4	folate_biosynthesis	SAKL0B01958g	YFL018C,YPL017C	0	-1	0	0	-1	1
5	folate_biosynthesis	SAKL0H01496g	YMR289W	0	0	0	1	0	0
6	folate_biosynthesis	SAKL0A01188g	YNR033W	0	0	0	-1	1	0
7	folate_biosynthesis	SAKL0C03278g	YNL256W	0	-1	0	-1	-1	-1
8	folate_biosynthesis	SAKL0H06996g	YOR236W	0	0	0	0	0	0
9	folate_biosynthesis	SAKL0E03872g	YMR113W,YKL132C	0	0	0	-1	0	0
10	folate_biosynthesis	SAKL0G14542g	YGR204W	0	1	0	-1	1	0
11	folate_biosynthesis	SAKL0B06600g	YBR084W	0	1	0	-1	1	-1
12	folate_biosynthesis	SAKL0D06468g	YBR263W	0	0	0	-1	0	-1
13	folate_biosynthesis	SAKL0B01320g	YLR058C	0	1	0	-1	1	0			p-value	Aerobic	Aerobic_Avg	Diauxic	Diauxic_Avg	Anaerobic	Anaerobic_Avg	Adjusted p-value	Aerobic	Aerobic_Avg	Diauxic	Diauxic_Avg	Anaerobic	Anaerobic_Avg
14	folate_biosynthesis	SAKL0H01342g	YGR267C	0	0	0	0	0	-1		Folate_biosynthesis	MAC	4e-05	0.02284	0.00056	0.02379	0.0066	0.09542	MAC	0.00472	2.69512	0.06608	2.80722	0.7788	11.2596
15	folate_biosynthesis	SAKL0G00748g	YKR080W	1	1	-1	0	1	0		Folate_biosynthesis	RYT	0	0.98683	3e-05	0.05701	0.36361	0.36361	RYT	0	116.446	0.00354	6.72718	42.906	42.906
16	folate_biosynthesis	SAKL0H11836g	YPL023C	0	0	0	-1	0	0
17	folate_biosynthesis	SAKL0A06952g	YGL125W	0	-1	0	-1	0	0
18	folate_biosynthesis	SAKL0G00638g	YOR074C	0	0	0	-1	0	1
19	folate_interconversions	SAKL0D04026g	YDR019C	1	1	0	0	1	0
20	folate_polyglutamylation	SAKL0H06732g	YOR241W	0	1	0	-1	0	1
21	folate_transformations	SAKL0B12474g	YER183C	0	-1	0	0	-1	0
			Sum	5	4	-1	-11	6	0
			Average	0.238095	0.190476	-0.047619	-0.52381	0.285714	0
			SD	0.436436	0.749603	0.218218	0.601585	0.717137	0.632456
			Expression_value_Percentage	0.190476	0.571429	0.047619	0.619048	0.571429	0.380952
			Norm_Exp_sum	0.238095	0.190476	-0.047619	-0.52381	0.285714	0
