# Supplementary material for: Coevolution with bacteria drives the evolution of aerobic fermentation in Lachancea kluyveri
Source: PLoS One. 2017 Mar 10;12(3):e0173318. doi: 10.1371/journal.pone.0173318 (PMC5345805; doi:10.1371/journal.pone.0173318)
Supplement: S2 Table — Global information on whole genome sequencing and RNA sequencing data statistics. (XLSX) [file pone.0173318.s008.xlsx]

## Sheet: Sheet1
Table S2: Overview of NGS data
Overview of whole genome sequencing data of the ancestral and MAC strains
	# of reads	Average length	Coverage	GC%	% of reference covered
Ancestor	24927052	226.01	489X	41.51	99.97
MAC	19189578	230.44	370X	41.51	99.969
Overview of RNASeq data for Ancestor, RYT and MAC from Aerobic, Postdiauxic and Anaerobic conditions
	# of reads		% of Bases	Mean Quality
		Length	>= Q30 (PF)	Score (PF)	% of total reads mapped in pairs
Aerobic - Ancestor	57395430	101	93.87	36.38	96.59
Aerobic - Ancestor	33343636	101	94.86	37.73	97.44
Aerobic - Ancestor	30855346	101	95.3	37.85	97.49
Postdiauxic - Ancestor	55047630	101	93.87	36.38	95.26
Postdiauxic - Ancestor	29361482	101	94.95	37.74	96.34
Postdiauxic - Ancestor	30625556	101	94.56	37.64	96.65
Anaerobic Ancestor	52242184	101	93.5	36.26	96.17
Anaerobic Ancestor	25102942	101	94.4	37.62	96.96
Anaerobic Ancestor	25881490	101	94.79	37.69	96.25
Aerobic - RYT	40010544	101	96.01	37.97	96.29
Aerobic - RYT	37042588	101	95.56	37.85	96.19
Aerobic - RYT	41501884	101	96.39	38.1	96.8
Postdiauxic - RYT	44920926	101	96.25	38.05	96.13
Postdiauxic - RYT	47918038	101	96.55	38.16	96.8
Postdiauxic - RYT	40676396	101	96.3	38.09	96.23
Anaerobic RYT	47535742	101	96.43	38.11	96.51
Anaerobic RYT	45803618	101	96.58	38.17	96.35
Anaerobic RYT	45503460	101	95.96	37.98	96.33
Aerobic - MAC	50619336	101	91.29	35.51	95.89
Aerobic - MAC	30567216	101	95	37.79	97.49
Aerobic - MAC	30002858	101	95.07	37.81	97.5
Postdiauxic - MAC	54788316	101	92.5	35.95	95.57
Postdiauxic - MAC	26872494	101	95.05	37.78	97.19
Postdiauxic - MAC	30827918	101	95.24	37.83	97.34
Anaerobic MAC	55724590	101	92.99	36.11	96.01
Anaerobic MAC	29609562	101	94.73	37.67	97.15
Anaerobic MAC	30536638	101	95.27	37.84	97.3
