# Supplementary material for: Coevolution with bacteria drives the evolution of aerobic fermentation in Lachancea kluyveri
Source: PLoS One. 2017 Mar 10;12(3):e0173318. doi: 10.1371/journal.pone.0173318 (PMC5345805; doi:10.1371/journal.pone.0173318)
Supplement: S3 Table — (A) SNPs common to WGS data from a single MAC clone and all the RNA sequencing data were analyzed. MAC strain has mutations in genes related to ethanol tolerance (highlighted in red). (B) SNPs common to RNA sequencing data from aerobic, postdiauxic and anaerobic conditions of RYT strains are presented. RYT strains have mutations in genes involved in DNA damage response, cell wall integrity and ER maintenance and oxidative stress response. (XLSX) [file pone.0173318.s009.xlsx]

## Sheet: Sheet1
Table S3.	Summary of SNP data
MAC variants
#CHROM	POS	REF	ALT	QUAL	INFO	FORMAT	Ancestor	MAC	SNP details	L. kluyveri Gene	Codon change	Amino acid change	S. cerevisiae ortholog	S. cerevisiae ortholog	RNAseq data (3 conditions)	Descrition of S. cerevisiae ortholog
Sakl0A	910686	G	T	8356.42	AC=2;AF=0.500;AN=4;BaseQRankSum=-16.125;DB;DP=500;Dels=0.00;ExcessHet=0.7918;FS=0.000;HaplotypeScore=8.8284;MLEAC=2;MLEAF=0.500;MQ=58.60;MQ0=23;MQRankSum=-0.997;QD=33.43;ReadPosRankSum=-0.050;SOR=0.719	GT:AD:DP:GQ:PL	0/0:250,0:250:99:0,665,8541	1/1:1,249:250:99:8391,683,0	SNP	SAKL0A10406g	Nonsynonymous	G-->*	YKL213C	DOA1	YES	WD repeat protein required for ubiquitin- mediated protein degradation, forms complex with Cdc48p, plays a role in controlling cellular ubiquitin concentration
Sakl0B	1111658	AT	A	9801.38	AC=2;AF=0.500;AN=4;BaseQRankSum=11.596;DB;DP=500;ExcessHet=0.7918;FS=2.443;MLEAC=2;MLEAF=0.500;MQ=57.49;MQ0=0;MQRankSum=0.342;QD=22.08;RPA=6,5;RU=T;ReadPosRankSum=0.652;SOR=0.529;STR	GT:AD:DP:GQ:PL	0/0:219,0:223:99:0,658,6948	1/1:1,231:236:99:9845,693,0	Deletion	SAKL0B12804g	Intergenic		No S. cerevisiae orthiolog		NO	NAN
Sakl0C	164086	T	A	2494.19	AC=3;AF=0.750;AN=4;BaseQRankSum=-6.736;DB;DP=305;Dels=0.03;ExcessHet=3.0103;FS=51.037;HaplotypeScore=72.9430;MLEAC=3;MLEAF=0.750;MQ=57.80;MQ0=22;MQRankSum=0.097;QD=8.40;ReadPosRankSum=-6.147;SOR=0.165	GT:AD:DP:GQ:PL	0/1:165,57:222:99:805,0,4611	1/1:2,73:75:99:1719,128,0	SNP	SAKL0C01892g	Synonymous		YLR181C	VTA1	YES	Multivesicular body (MVB) protein involved in endosomal protein sorting
Sakl0C	164089	C	G	3591.19	AC=3;AF=0.750;AN=4;BaseQRankSum=0.434;DB;DP=309;Dels=0.00;ExcessHet=3.0103;FS=55.534;HaplotypeScore=72.7741;MLEAC=3;MLEAF=0.750;MQ=57.82;MQ0=22;MQRankSum=-1.205;QD=11.66;ReadPosRankSum=-5.856;SOR=0.254	GT:AD:DP:GQ:PL	0/1:167,57:224:99:1135,0,4941	1/1:0,84:84:99:2486,211,0	SNP	SAKL0C01892g	Nonsynonymous	Q-->E	YLR181C	VTA1	YES	Multivesicular body (MVB) protein involved in endosomal protein sorting
Sakl0C	164092	C	G	3579.19	AC=3;AF=0.750;AN=4;BaseQRankSum=-5.545;DB;DP=314;Dels=0.00;ExcessHet=3.0103;FS=46.280;HaplotypeScore=190.6048;MLEAC=3;MLEAF=0.750;MQ=57.86;MQ0=22;MQRankSum=-0.233;QD=11.44;ReadPosRankSum=-5.529;SOR=0.113	GT:AD:DP:GQ:PL	0/1:169,58:227:99:1016,0,5163	1/1:0,86:86:99:2593,214,0	SNP	SAKL0C01892g	Nonsynonymous	A-->G	YLR181C	VTA1	YES	Multivesicular body (MVB) protein involved in endosomal protein sorting
Sakl0C	164093	C	G	3910.19	AC=3;AF=0.750;AN=4;BaseQRankSum=-3.132;DB;DP=315;Dels=0.00;ExcessHet=3.0103;FS=48.582;HaplotypeScore=191.8174;MLEAC=3;MLEAF=0.750;MQ=57.87;MQ0=22;MQRankSum=1.301;QD=12.49;ReadPosRankSum=-5.414;SOR=0.106	GT:AD:DP:GQ:PL	0/1:169,59:228:99:1268,0,5380	1/1:0,85:86:99:2672,217,0	SNP	SAKL0C01892g	Nonsynonymous	A-->G	YLR181C	VTA1	YES	Multivesicular body (MVB) protein involved in endosomal protein sorting
Sakl0C	243129	G	GGCA	3654.15	AC=1;AF=0.250;AN=4;BaseQRankSum=3.406;DB;DP=498;ExcessHet=3.0103;FS=0.000;MLEAC=1;MLEAF=0.250;MQ=58.29;MQ0=0;MQRankSum=-1.459;QD=16.53;ReadPosRankSum=-0.994;SOR=0.637	GT:AD:DP:GQ:PL	0/1:122,99:227:99:3693,0,7420	0/0:241,0:243:99:0,723,15200	Insertion in Ancestor not in MAC	SAKL0C02618g	Nonsynonymous	Inframe_indel	YNL271C	BNI1	YES	Formin, nucleates the formation of linear actin filaments, involved in cell processes such as budding and mitotic spindle orientation which require the formation of polarized actin cables, functionally redundant with BNR1
Sakl0C	273241	GGAGTGGGAGGAAGAGGAGGAA	G	86573.1	AC=3;AF=0.750;AN=4;BaseQRankSum=1.072;DB;DP=500;ExcessHet=3.0103;FS=16.083;MLEAC=3;MLEAF=0.750;MQ=58.54;MQ0=0;MQRankSum=-2.111;QD=26.54;ReadPosRankSum=-0.222;SOR=0.203	GT:AD:DP:GQ:PL	0/1:128,98:234:99:25646,0,19273	1/1:1,239:242:99:60966,534,0	Deletion in MAC:Long deletion, but also small fraction found in Ancestor	SAKL0C02882g:Noncoding	Intergenic		YNL264C	PDR17	NO (Non-coding hence no RNAseq reads)	Phosphatidylinositol transfer protein (PITP), downregulates Plb1p-mediated turnover of phosphatidylcholine, found in the cytosol and microsomes, homologous to Pdr16p, deletion affects phospholipid composition
Sakl0C	360786	G	GA	3895.15	AC=1;AF=0.250;AN=4;BaseQRankSum=-0.977;DB;DP=500;ExcessHet=3.0103;FS=0.631;MLEAC=1;MLEAF=0.250;MQ=57.24;MQ0=0;MQRankSum=0.478;QD=17.63;RPA=1,2;RU=A;ReadPosRankSum=-1.557;SOR=0.737;STR	GT:AD:DP:GQ:PL	0/1:111,110:223:99:3934,0,5228	0/0:230,0:232:99:0,692,11275	Insertion of A in Ancestor	SAKL0C03828g	Synonymous		YJL207C	LAA1	YES	AP-1 accessory protein; colocalizes with clathrin to the late-Golgi apparatus; involved in TGN-endosome transport; physically interacts with AP-1;
Sakl0C	516244	A	AGCCGCTCTTGCCGCTCTT	31750.2	AC=3;AF=0.750;AN=4;BaseQRankSum=5.151;DB;DP=467;ExcessHet=3.0103;FS=147.034;MLEAC=3;MLEAF=0.750;MQ=57.84;MQ0=0;MQRankSum=-1.057;QD=12.94;RPA=1,3;RU=GCCGCTCTT;ReadPosRankSum=4.011;SOR=3.028;STR	GT:AD:DP:GQ:PL	0/1:149,65:225:99:7364,0,32824	1/1:21,174:209:99:24425,299,0	Indel	SAKL0C05434g:Noncoding	Intergenic		YKL165C	MCD4	NO (Non-coding hence no RNAseq reads)	Protein involved in glycosylphosphatidylinositol (GPI) anchor synthesis
Sakl0C	522127	C	CAA	9544.15	AC=3;AF=0.750;AN=4;BaseQRankSum=3.906;DB;DP=500;ExcessHet=3.0103;FS=3.277;MLEAC=3;MLEAF=0.750;MQ=58.60;MQ0=0;MQRankSum=-0.101;QD=20.53;RPA=8,10;RU=A;ReadPosRankSum=8.325;SOR=0.827;STR	GT:AD:DP:GQ:PL	0/1:142,84:233:99:2487,0,4873	1/1:35,204:244:99:7096,106,0	Indel	SAKL0C05500r:tRNA	Intergenic				NO (less than 6 reads in all three conditions)
Sakl0C	526445	C	T	779.19	AC=3;AF=0.750;AN=4;BaseQRankSum=-2.048;DB;DP=285;Dels=0.00;ExcessHet=3.0103;FS=23.330;HaplotypeScore=90.3068;MLEAC=3;MLEAF=0.750;MQ=54.94;MQ0=46;MQRankSum=0.411;QD=2.75;ReadPosRankSum=2.132;SOR=3.266	GT:AD:DP:GQ:PL	0/1:199,34:235:99:115,0,4255	1/1:2,48:50:66:694,66,0	SNP	SAKL0C05566g	Intergenic		YKL164C	PIR1		O-glycosylated protein required for cell wall stability,attached to the cell wall via beta-1,3-glucan; mediates mitochondrial translocation of Apn1p; expression regulated by the cell integrity pathway and by Swi5p during the cell cycle; PIR1 has a paralog, YJL160C, that arose from the whole genome duplication
Sakl0C	526469	T	C	673.19	AC=3;AF=0.750;AN=4;BaseQRankSum=0.171;DB;DP=270;Dels=0.00;ExcessHet=3.0103;FS=21.812;HaplotypeScore=105.6961;MLEAC=3;MLEAF=0.750;MQ=55.86;MQ0=36;MQRankSum=-0.027;QD=2.52;ReadPosRankSum=0.386;SOR=2.361	GT:AD:DP:GQ:PL	0/1:191,35:228:99:144,0,3853	1/1:1,40:41:51:559,51,0	SNP	SAKL0C05566g	Nonsynonymous	V-->A	YKL164C	PIR1	YES	O-glycosylated protein required for cell wall stability,attached to the cell wall via beta-1,3-glucan; mediates mitochondrial translocation of Apn1p; expression regulated by the cell integrity pathway and by Swi5p during the cell cycle; PIR1 has a paralog, YJL160C, that arose from the whole genome duplication
Sakl0C	526553	T	C	1248.19	AC=3;AF=0.750;AN=4;BaseQRankSum=3.187;DB;DP=350;Dels=0.00;ExcessHet=3.0103;FS=13.960;HaplotypeScore=111.9166;MLEAC=3;MLEAF=0.750;MQ=51.51;MQ0=92;MQRankSum=-0.606;QD=3.63;ReadPosRankSum=-8.426;SOR=1.620	GT:AD:DP:GQ:PL	0/1:197,50:250:99:135,0,4716	1/1:0,97:100:93:1143,93,0	SNP	SAKL0C05566g	Nonsynonymous	C-->Y	YKL164C	PIR1	YES	O-glycosylated protein required for cell wall stability,attached to the cell wall via beta-1,3-glucan; mediates mitochondrial translocation of Apn1p; expression regulated by the cell integrity pathway and by Swi5p during the cell cycle; PIR1 has a paralog, YJL160C, that arose from the whole genome duplication
Sakl0C	531991	G	T	1898.19	AC=3;AF=0.750;AN=4;BaseQRankSum=-8.597;DB;DP=295;Dels=0.00;ExcessHet=3.0103;FS=4.641;HaplotypeScore=18.9722;MLEAC=3;MLEAF=0.750;MQ=59.39;MQ0=6;MQRankSum=1.084;QD=6.46;ReadPosRankSum=-3.171;SOR=1.051	GT:AD:DP:GQ:PL	0/1:213,28:241:99:222,0,6414	1/1:0,53:54:99:1706,150,0	SNP	SAKL0C05632g:Noncoding	Intergenic		YBR163W	DEM1	NO (Non-coding hence no RNAseq reads)	Mitochondrial 5'-3' exonuclease and sliding exonuclease; required for mitochondrial genome maintenance
Sakl0C	532125	A	G	2168.19	AC=3;AF=0.750;AN=4;BaseQRankSum=7.996;DB;DP=312;Dels=0.00;ExcessHet=3.0103;FS=39.342;HaplotypeScore=100.3666;MLEAC=3;MLEAF=0.750;MQ=58.54;MQ0=15;MQRankSum=-1.260;QD=7.23;ReadPosRankSum=-2.911;SOR=2.392	GT:AD:DP:GQ:PL	0/1:212,30:250:99:284,0,5791	1/1:2,56:62:99:1914,144,0	SNP	SAKL0C05654g	Nonsynonymous	I-->V	YPL058C	PDR12	YES	Plasma membrane ATP-bi nding cassette (ABC) transporter, weak-acid-inducible multidrug transporter required for weak organic acid resistance
Sakl0E	270904	A	G	8434.42	AC=2;AF=0.500;AN=4;BaseQRankSum=15.569;DB;DP=500;Dels=0.00;ExcessHet=0.7918;FS=5.947;HaplotypeScore=9.7909;MLEAC=2;MLEAF=0.500;MQ=57.99;MQ0=33;MQRankSum=-0.226;QD=34.15;ReadPosRankSum=-1.857;SOR=1.039	GT:AD:DP:GQ:PL	1/1:0,247:250:99:8469,668,0	0/0:250,0:250:99:0,680,7711	SNP	SAKL0E03322g	Nonsynonymous	I-->V	YKL114C	APN1	YES	Major apurinic/apyrimidinic endonuclease, 3'- repair diesterase involved in repair of DNA damage by oxidation and alkylating agents
Sakl0E	272124	AAGAG	A	17457.2	AC=3;AF=0.750;AN=4;BaseQRankSum=2.913;DB;DP=500;ExcessHet=3.0103;FS=24.558;MLEAC=3;MLEAF=0.750;MQ=58.23;MQ0=0;MQRankSum=1.058;QD=29.36;RPA=7,5;RU=AG;ReadPosRankSum=-3.308;SOR=0.350;STR	GT:AD:DP:GQ:PL	0/1:173,40:228:99:115,0,7778	1/1:0,233:243:99:17381,701,0	Deletion in MAC	SAKL0E03344g	Intergenic		YKL116C	PRR1	NO (Non-coding hence no RNAseq reads)	Serine/threonine protein kinase that inhibits pheromone induced signalling downstream of MAPK, possibly at the level of the Ste12p transcription factor
Sakl0H	182955	T	C	6467.42	AC=2;AF=0.500;AN=4;BaseQRankSum=12.850;DB;DP=448;Dels=0.00;ExcessHet=0.7918;FS=3.018;HaplotypeScore=81.0927;MLEAC=2;MLEAF=0.500;MQ=58.30;MQ0=25;MQRankSum=-1.307;QD=34.04;ReadPosRankSum=-0.401;SOR=1.138	GT:AD:DP:GQ:PL	1/1:2,188:198:99:6502,502,0	0/0:248,1:249:99:0,622,7551	SNP	SAKL0H01804g	Synonymous		YGR257C	MTM1	YES	Mitochondrial protein of the mitochondrial carrier family, involved in activating mitochondrial Sod2p probably by facilitating insertion of an essential manganese cofactor
Sakl0H	209673	G	A	8838.42	AC=2;AF=0.500;AN=4;BaseQRankSum=-14.197;DB;DP=500;Dels=0.00;ExcessHet=0.7918;FS=5.873;HaplotypeScore=12.0758;MLEAC=2;MLEAF=0.500;MQ=58.60;MQ0=23;MQRankSum=0.485;QD=33.88;ReadPosRankSum=0.299;SOR=0.524	GT:AD:DP:GQ:PL	0/0:250,0:250:99:0,671,8842	1/1:0,249:249:99:8873,716,0	SNP	SAKL0H02134g	Nonsynonymous	S-->F	YHR170W	NMD3	YES	Protein involved in nuclear export of the large ribosomal subunit
Sakl0H	210583	G	A	7793.42	AC=2;AF=0.500;AN=4;BaseQRankSum=-17.535;DB;DP=500;Dels=0.00;ExcessHet=0.7918;FS=1.748;HaplotypeScore=4.3832;MLEAC=2;MLEAF=0.500;MQ=57.99;MQ0=33;MQRankSum=-1.082;QD=31.17;ReadPosRankSum=0.273;SOR=0.548	GT:AD:DP:GQ:PL	0/0:250,0:250:99:0,701,9079	1/1:0,250:250:99:7828,677,0	SNP	SAKL0H02156g: Noncoding	Intergenic		YGR251W	NOP1	NO (Non-coding hence no RNAseq reads)	Essential protein required for maturation of 18S rRNA, Ribosome biogenesis factor; nucleolar protein associated with pre-rRNA components of the 90S preribosome, required for cleavage of pre-rRNA at A0, A1 and A2 sites; interacts with RNA helicase Dhr2p and RNA helicase-like protein Utp25p; required for incorporation of Utp25p into preribosomes
Sakl0H	1629667	C	A	8005.42	AC=2;AF=0.500;AN=4;BaseQRankSum=-17.190;DB;DP=498;Dels=0.00;ExcessHet=0.7918;FS=4.918;HaplotypeScore=8.0276;MLEAC=2;MLEAF=0.500;MQ=58.41;MQ0=26;MQRankSum=0.446;QD=32.28;ReadPosRankSum=0.782;SOR=0.857	GT:AD:DP:GQ:PL	0/0:247,3:250:99:0,598,8331	1/1:1,247:248:99:8040,668,0	SNP	SAKL0H18326g: Noncoding	Intergenic		YDR084C	TVP23	NO (Non-coding hence no RNAseq reads)	Integral membrane protein; localized to late Golgi vesicles along with the v-SNARE Tlg2p;
Sakl0H	618634	T	G	5225.19	AC=1;AF=0.250;AN=4;BaseQRankSum=1.223;DB;DP=326;Dels=0.00;ExcessHet=3.0103;FS=251.579;HaplotypeScore=1.8802;MLEAC=1;MLEAF=0.250;MQ=55.21;MQ0=50;MQRankSum=0.780;QD=20.90;ReadPosRankSum=-13.786;SOR=8.662	GT:AD:DP:GQ:PL	0/0:76,0:76:99:0,160,2122	0/1:65,185:250:99:5255,0,1503	SNP	SAKL0H07062g	Nonsynonymous	S-->A	YPL143W	RPL33A	YES	Ribosomal 60S subunit protein L33A; N-terminally acetylated
Sakl0H	618636	T	A	5682.19	AC=1;AF=0.250;AN=4;BaseQRankSum=13.017;DB;DP=332;Dels=0.00;ExcessHet=3.0103;FS=234.671;HaplotypeScore=2.3382;MLEAC=1;MLEAF=0.250;MQ=55.59;MQ0=47;MQRankSum=-1.196;QD=22.73;ReadPosRankSum=-11.651;SOR=6.790	GT:AD:DP:GQ:PL	0/0:82,0:82:99:0,172,2306	0/1:68,182:250:99:5712,0,1640	SNP	SAKL0H07062g	Nonsynonymous	S-->A	YPL143W	RPL33A	YES	Ribosomal 60S subunit protein L33A; N-terminally acetylated
Sakl0D	50022	A	T	943.19	AC=1;AF=0.250;AN=4;BaseQRankSum=-9.757;DB;DP=495;Dels=0.00;ExcessHet=3.0103;FS=181.559;HaplotypeScore=3.9048;MLEAC=1;MLEAF=0.250;MQ=53.53;MQ0=101;MQRankSum=0.616;QD=3.88;ReadPosRankSum=-7.841;SOR=5.417	GT:AD:DP:GQ:PL	0/0:249,0:250:99:0,656,8561	0/1:107,136:245:99:973,0,3189	Variant in MAC	SAKL0D00594g	Synonymous		YML126C	ERG13	private to Anaerobic condition not in WGS and other two RNA seq conditions	3-hydroxy-3-methylglutaryl-CoA (HMG-CoA) synthase; catalyzes the formation of HMG-CoA from acetyl-CoA and acetoacetyl-CoA; involved in the second step in mevalonate biosynthesis
Sakl0D	50023	G	T	1018.19	AC=1;AF=0.250;AN=4;BaseQRankSum=-9.672;DB;DP=496;Dels=0.00;ExcessHet=3.0103;FS=186.107;HaplotypeScore=4.4056;MLEAC=1;MLEAF=0.250;MQ=53.34;MQ0=104;MQRankSum=-0.585;QD=4.14;ReadPosRankSum=-7.207;SOR=5.546	GT:AD:DP:GQ:PL	0/0:250,0:250:99:0,644,8517	0/1:104,142:246:99:1048,0,3063	Variant in MAC	SAKL0D00594g	Synonymous		YML126C	ERG13	private to Anaerobic condition not in WGS and other two RNA seq conditions	3-hydroxy-3-methylglutaryl-CoA (HMG-CoA) synthase; catalyzes the formation of HMG-CoA from acetyl-CoA and acetoacetyl-CoA; involved in the second step in mevalonate biosynthesis
Sakl0D	50024	C	G	1489.19	AC=1;AF=0.250;AN=4;BaseQRankSum=-10.390;DB;DP=497;Dels=0.00;ExcessHet=3.0103;FS=244.933;HaplotypeScore=5.3502;MLEAC=1;MLEAF=0.250;MQ=53.83;MQ0=97;MQRankSum=-0.846;QD=6.05;ReadPosRankSum=-8.971;SOR=5.992	GT:AD:DP:GQ:PL	0/0:250,0:250:99:0,662,8724	0/1:98,148:247:99:1519,0,2913	Variant in MAC	SAKL0D00594g	Synonymous		YML126C	ERG13	private to Anaerobic condition not in WGS and other two RNA seq conditions	3-hydroxy-3-methylglutaryl-CoA (HMG-CoA) synthase; catalyzes the formation of HMG-CoA from acetyl-CoA and acetoacetyl-CoA; involved in the second step in mevalonate biosynthesis
Sakl0G	479575	T	C	3340.19	AC=1;AF=0.250;AN=4;BaseQRankSum=11.073;DB;DP=227;Dels=0.00;ExcessHet=3.0103;FS=113.975;HaplotypeScore=2.9004;MLEAC=1;MLEAF=0.250;MQ=59.87;MQ0=1;MQRankSum=0.354;QD=20.37;ReadPosRankSum=-11.350;SOR=5.339	GT:AD:DP:GQ:PL	0/1:71,93:164:99:3370,0,1770	0/0:63,0:63:99:0,169,2174	SNP	SAKL0G05874g	Synonymous		YML026C	RPS18B	Found in Aerobic and Duaxic condition not in WGS data	Protein component of the small (40S) ribosomal subunit
Notes:
SNPs implicated in ethanol tolerance
RYT variants
#CHROM	POS	REF	ALT	QUAL	INFO	FORMAT	Ancestor	RYT	SNP details	L. kluyveri Gene	Codon change	Amino acid change	S. cerevisiae ortholog	S. cerevisiae ortholog	RNAseq data ( found in all the 3 conditions)	Descrition of S. cerevisiae ortholog
Sakl0A	363963	T	C	6080.42	AC=2;AF=0.500;AN=4;BaseQRankSum=-17.741;DB;DP=500;Dels=0.00;ExcessHet=0.7918;FS=5.896;HaplotypeScore=5.9285;MLEAC=2;MLEAF=0.500;MQ=58.60;MQ0=23;MQRankSum=-1.786;QD=24.32;ReadPosRankSum=8.623;SOR=0.650	GT:AD:DP:GQ:PL	0/0:250,0:250:99:0,635,8106	1/1:0,250:250:99:6115,511,0	SNP	SAKL0A03872g	Synonymous		YGL137W	SEC27	Essential beta'-coat protein of the COPI coatomer; involved in ER-to-Golgi and Golgi-to-ER transport; contains WD40 domains that mediate cargo selective interactions; 45% sequence identity to mammalian beta'-COP
Sakl0A	363984	A	T	5866.42	AC=2;AF=0.500;AN=4;BaseQRankSum=-18.215;DB;DP=500;Dels=0.00;ExcessHet=0.7918;FS=11.855;HaplotypeScore=6.2598;MLEAC=2;MLEAF=0.500;MQ=58.91;MQ0=18;MQRankSum=-1.621;QD=23.47;ReadPosRankSum=12.386;SOR=0.629	GT:AD:DP:GQ:PL	0/0:250,0:250:99:0,653,8404	1/1:0,250:250:99:5901,508,0	SNP	SAKL0A03872g	Synonymous		YGL137W	SEC27	Essential beta'-coat protein of the COPI coatomer; involved in ER-to-Golgi and Golgi-to-ER transport; contains WD40 domains that mediate cargo selective interactions; 45% sequence identity to mammalian beta'-COP
Sakl0A	369285	G	A	5893.42	AC=2;AF=0.500;AN=4;BaseQRankSum=-17.923;DB;DP=500;Dels=0.00;ExcessHet=0.7918;FS=12.946;HaplotypeScore=2.2725;MLEAC=2;MLEAF=0.500;MQ=58.23;MQ0=29;MQRankSum=-1.674;QD=23.57;ReadPosRankSum=11.269;SOR=0.258	GT:AD:DP:GQ:PL	0/0:250,0:250:99:0,650,8470	1/1:0,250:250:99:5928,505,0	SNP	SAKL0A03960g	Synonymous		YPL218W	SAR1	ARF family GTPase; component of the COPII vesicle coat; required for transport vesicle formation during ER to Golgi protein transport; lowers membrane rigidity aiding vesicle formation; localizes to ER-mitochondrial contact sites where it enhances membrane curvature, thereby reducing contact size via its N-terminal amphipathic helix; regulates mitochondrial fission and fusion dynamics
Sakl0A	837297	A	G	6198.42	AC=2;AF=0.500;AN=4;BaseQRankSum=-17.986;DP=500;Dels=0.00;ExcessHet=0.7918;FS=1.737;HaplotypeScore=2.8805;MLEAC=2;MLEAF=0.500;MQ=57.74;MQ0=37;MQRankSum=-1.633;QD=24.79;ReadPosRankSum=9.854;SOR=0.836	GT:AD:DP:GQ:PL	0/0:250,0:250:99:0,647,8487	1/1:0,250:250:99:6233,571,0	SNP	SAKL0A09548g	Synonymous		YKL032C,YMR072W	IXR1,ABF2	Transcriptional repressor that regulates hypoxic genes during normoxia; involved in the aerobic repression of genes such as COX5b, TIR1, and HEM13; binds DNA intrastrand cross-links formed by cisplatin; HMG (high mobility group box) domain containing protein which binds and bends cisplatin-modified DNA, blocking excision repair; IXR1 has a paralog, ABF2, that arose from the whole genome duplicati…
Sakl0B	542176	C	A	6078.42	AC=2;AF=0.500;AN=4;BaseQRankSum=-17.940;DB;DP=500;Dels=0.00;ExcessHet=0.7918;FS=1.101;HaplotypeScore=2.4295;MLEAC=2;MLEAF=0.500;MQ=57.92;MQ0=34;MQRankSum=-2.030;QD=24.31;ReadPosRankSum=9.882;SOR=0.577	GT:AD:DP:GQ:PL	0/0:250,0:250:99:0,662,8781	1/1:0,250:250:99:6113,577,0	SNP	SAKL0B06336g	Nonsynonymous	(Q->L)	YDR055W,YBR078W	PST1,ECM33	Cell wall protein that contains a putative GPI-attachment site; secreted by regenerating protoplasts; up-regulated by activation of the cell integrity pathway, as mediated by Rlm1p; upregulated by cell wall damage via disruption of FKS1; PST1 has a paralog, ECM33, that arose from the whole genome duplication
Sakl0B	542448	A	T	6211.42	AC=2;AF=0.500;AN=4;BaseQRankSum=-18.185;DB;DP=500;Dels=0.00;ExcessHet=0.7918;FS=23.753;HaplotypeScore=4.7426;MLEAC=2;MLEAF=0.500;MQ=57.42;MQ0=42;MQRankSum=-1.741;QD=24.85;ReadPosRankSum=9.992;SOR=0.457	GT:AD:DP:GQ:PL	0/0:250,0:250:99:0,650,8741	1/1:0,250:250:99:6246,619,0	SNP	SAKL0B06336g	Synonymous		YDR055W,YBR078W	PST1,ECM33	Cell wall protein that contains a putative GPI-attachment site; secreted by regenerating protoplasts; up-regulated by activation of the cell integrity pathway, as mediated by Rlm1p; upregulated by cell wall damage via disruption of FKS1; PST1 has a paralog, ECM33, that arose from the whole genome duplication
Sakl0B	979036	C	G	5670.42	AC=2;AF=0.500;AN=4;BaseQRankSum=-18.167;DB;DP=500;Dels=0.00;ExcessHet=0.7918;FS=0.521;HaplotypeScore=5.7822;MLEAC=2;MLEAF=0.500;MQ=58.48;MQ0=25;MQRankSum=-1.663;QD=22.68;ReadPosRankSum=8.826;SOR=0.605	GT:AD:DP:GQ:PL	0/0:250,0:250:99:0,566,7665	1/1:0,250:250:99:5705,460,0	SNP	SAKL0B11220g	Synonymous		YMR033W	ARP9	Component of both the SWI/SNF and RSC chromatin remodeling complexes; actin-related protein involved in transcriptional regulation
Sakl0B	979387	T	G	6070.42	AC=2;AF=0.500;AN=4;BaseQRankSum=-18.106;DB;DP=500;Dels=0.00;ExcessHet=0.7918;FS=11.914;HaplotypeScore=3.3312;MLEAC=2;MLEAF=0.500;MQ=58.91;MQ0=18;MQRankSum=-1.616;QD=24.28;ReadPosRankSum=8.543;SOR=0.848	GT:AD:DP:GQ:PL	0/0:250,0:250:99:0,593,7966	1/1:0,250:250:99:6105,520,0	SNP	SAKL0B11220g	Synonymous		YMR033W	ARP9	Component of both the SWI/SNF and RSC chromatin remodeling complexes; actin-related protein involved in transcriptional regulation
Sakl0C	440633	G	C	6627.42	AC=2;AF=0.500;AN=4;BaseQRankSum=-17.653;DP=500;Dels=0.00;ExcessHet=0.7918;FS=13.423;HaplotypeScore=2.3713;MLEAC=2;MLEAF=0.500;MQ=58.36;MQ0=27;MQRankSum=-2.072;QD=26.51;ReadPosRankSum=8.549;SOR=0.427	GT:AD:DP:GQ:PL	0/0:250,0:250:99:0,614,8068	1/1:0,250:250:99:6662,619,0	SNP	SAKL0C04466g	Nonsynonymous	(S->T)	YCR031C,YJL191W	RPS14A,RPS14B	Protein component of the small (40S) ribosomal subunit; required for ribosome assembly and 20S pre-rRNA processing; mutations confer cryptopleurine resistance; homologous to mammalian ribosomal protein S14 and bacterial S11; RPS14A has a paralog, RPS14B, that arose from the whole genome duplication
Sakl0D	352486	C	A	5907.42	AC=2;AF=0.500;AN=4;BaseQRankSum=-17.520;DB;DP=500;Dels=0.00;ExcessHet=0.7918;FS=0.521;HaplotypeScore=0.9645;MLEAC=2;MLEAF=0.500;MQ=58.42;MQ0=26;MQRankSum=-1.847;QD=23.63;ReadPosRankSum=12.436;SOR=0.719	GT:AD:DP:GQ:PL	0/0:250,0:250:99:0,623,8290	1/1:0,250:250:99:5942,526,0	SNP	SAKL0D04400g	Synonymous		YBR035C	PDX3	Pyridoxine (pyridoxamine) phosphate oxidase; has homologs in E. coli and Myxococcus xanthus; transcription is under the general control of nitrogen metabolism
Sakl0D	352575	G	A	5884.42	AC=2;AF=0.500;AN=4;BaseQRankSum=-17.040;DB;DP=500;Dels=0.00;ExcessHet=0.7918;FS=0.000;HaplotypeScore=5.2339;MLEAC=2;MLEAF=0.500;MQ=58.30;MQ0=28;MQRankSum=-2.978;QD=23.54;ReadPosRankSum=10.855;SOR=0.675	GT:AD:DP:GQ:PL	0/0:250,0:250:99:0,635,8173	1/1:0,250:250:99:5919,520,0	SNP	SAKL0D04400g	Synonymous		YBR035C	PDX3	Pyridoxine (pyridoxamine) phosphate oxidase; has homologs in E. coli and Myxococcus xanthus; transcription is under the general control of nitrogen metabolism
Sakl0D	352590	G	T	5755.42	AC=2;AF=0.500;AN=4;BaseQRankSum=-17.939;DB;DP=500;Dels=0.00;ExcessHet=0.7918;FS=4.930;HaplotypeScore=4.7514;MLEAC=2;MLEAF=0.500;MQ=58.11;MQ0=31;MQRankSum=-1.852;QD=23.02;ReadPosRankSum=11.532;SOR=0.555	GT:AD:DP:GQ:PL	0/0:250,0:250:99:0,659,8791	1/1:0,250:250:99:5790,496,0	SNP	SAKL0D04400g	Nonsynonymous	(S->I)	YBR035C	PDX3	Pyridoxine (pyridoxamine) phosphate oxidase; has homologs in E. coli and Myxococcus xanthus; transcription is under the general control of nitrogen metabolism
Sakl0D	352682	G	T	6006.42	AC=2;AF=0.500;AN=4;BaseQRankSum=-17.628;DB;DP=500;Dels=0.00;ExcessHet=0.7918;FS=1.101;HaplotypeScore=5.1611;MLEAC=2;MLEAF=0.500;MQ=58.30;MQ0=28;MQRankSum=-1.853;QD=24.03;ReadPosRankSum=12.835;SOR=0.763	GT:AD:DP:GQ:PL	0/0:250,0:250:99:0,623,8102	1/1:0,250:250:99:6041,526,0	SNP	SAKL0D04400g	Synonymous		YBR035C	PDX3	Pyridoxine (pyridoxamine) phosphate oxidase; has homologs in E. coli and Myxococcus xanthus; transcription is under the general control of nitrogen metabolism
Sakl0E	320388	C	A	5409.42	AC=2;AF=0.500;AN=4;BaseQRankSum=-11.473;DB;DP=500;Dels=0.00;ExcessHet=0.7918;FS=36.454;HaplotypeScore=3.3600;MLEAC=2;MLEAF=0.500;MQ=56.54;MQ0=56;MQRankSum=-1.716;QD=21.64;ReadPosRankSum=14.374;SOR=0.103	GT:AD:DP:GQ:PL	0/0:250,0:250:99:0,620,7168	1/1:0,250:250:99:5444,445,0	SNP	SAKL0E03960g	Synonymous		YMR116C	GNT1	N-acetylglucosaminyltransferase; capable of modification of N-linked glycans in the Golgi apparatus
Sakl0E	320501	C	A	5587.42	AC=2;AF=0.500;AN=4;BaseQRankSum=-17.089;DB;DP=500;Dels=0.00;ExcessHet=0.7918;FS=13.566;HaplotypeScore=2.8097;MLEAC=2;MLEAF=0.500;MQ=57.55;MQ0=40;MQRankSum=-1.862;QD=22.35;ReadPosRankSum=14.400;SOR=0.244	GT:AD:DP:GQ:PL	0/0:250,0:250:99:0,662,8538	1/1:0,250:250:99:5622,469,0	SNP	SAKL0E03960g	Nonsynonymous	(F->L)	YMR116C	GNT1	N-acetylglucosaminyltransferase; capable of modification of N-linked glycans in the Golgi apparatus
Sakl0E	754257	C	G	6503.42	AC=2;AF=0.500;AN=4;BaseQRankSum=-17.707;DB;DP=500;Dels=0.00;ExcessHet=0.7918;FS=53.122;HaplotypeScore=10.6972;MLEAC=2;MLEAF=0.500;MQ=57.55;MQ0=40;MQRankSum=-1.934;QD=26.01;ReadPosRankSum=10.823;SOR=0.371	GT:AD:DP:GQ:PL	0/0:250,0:250:99:0,632,8126	1/1:0,250:250:99:6538,601,0	SNP	SAKL0E09064g	Synonymous		YNL069C,YIL133C	RPL16B,RPL16A	Ribosomal 60S subunit protein L16A; N-terminally acetylated, binds 5.8 S rRNA; transcriptionally regulated by Rap1p; homologous to mammalian ribosomal protein L13A and bacterial L13; RPL16A has a paralog, RPL16B, that arose from the whole genome duplication; protein abundance increases in response to DNA replication stress
Sakl0E	856235	C	T	5794.42	AC=2;AF=0.500;AN=4;BaseQRankSum=-17.661;DB;DP=500;Dels=0.00;ExcessHet=0.7918;FS=1.745;HaplotypeScore=4.8160;MLEAC=2;MLEAF=0.500;MQ=58.17;MQ0=30;MQRankSum=-1.674;QD=23.18;ReadPosRankSum=12.416;SOR=0.851	GT:AD:DP:GQ:PL	0/0:250,0:250:99:0,566,7592	1/1:0,250:250:99:5829,487,0	SNP	SAKL0E10252g	Synonymous		YOR101W,YGR152C,YNL098C	RAS1,RSR1,RAS2	GTPase involved in G-protein signaling in adenylate cyclase activation; plays a role in cell proliferation; localized to the plasma membrane; homolog of mammalian RAS proto-oncogenes; relative distribution to the nucleus increases upon DNA replication stress; RAS1 has a paralog, RAS2, that arose from the whole genome duplication
Sakl0E	856272	T	G	5914.42	AC=2;AF=0.500;AN=4;BaseQRankSum=-18.722;DB;DP=500;Dels=0.00;ExcessHet=0.7918;FS=5.861;HaplotypeScore=0.9166;MLEAC=2;MLEAF=0.500;MQ=58.85;MQ0=19;MQRankSum=-1.638;QD=23.66;ReadPosRankSum=12.512;SOR=0.616	GT:AD:DP:GQ:PL	0/0:250,0:250:99:0,632,8352	1/1:0,250:250:99:5949,475,0	SNP	SAKL0E10252g	Nonsynonymous	(N->K)	YOR101W,YGR152C,YNL098C	RAS1,RSR1,RAS2	GTPase involved in G-protein signaling in adenylate cyclase activation; plays a role in cell proliferation; localized to the plasma membrane; homolog of mammalian RAS proto-oncogenes; relative distribution to the nucleus increases upon DNA replication stress; RAS1 has a paralog, RAS2, that arose from the whole genome duplication
Sakl0E	856393	G	A	5506.42	AC=2;AF=0.500;AN=4;BaseQRankSum=-17.348;DB;DP=500;Dels=0.00;ExcessHet=0.7918;FS=10.665;HaplotypeScore=6.7260;MLEAC=2;MLEAF=0.500;MQ=58.23;MQ0=29;MQRankSum=-1.767;QD=22.03;ReadPosRankSum=13.146;SOR=0.306	GT:AD:DP:GQ:PL	0/0:250,0:250:99:0,602,7964	1/1:0,250:250:99:5541,436,0	SNP	SAKL0E10252g	Synonymous		YOR101W,YGR152C,YNL098C	RAS1,RSR1,RAS2	GTPase involved in G-protein signaling in adenylate cyclase activation; plays a role in cell proliferation; localized to the plasma membrane; homolog of mammalian RAS proto-oncogenes; relative distribution to the nucleus increases upon DNA replication stress; RAS1 has a paralog, RAS2, that arose from the whole genome duplication
Sakl0E	890236	A	G	6431.42	AC=2;AF=0.500;AN=4;BaseQRankSum=-18.302;DB;DP=500;Dels=0.00;ExcessHet=0.7918;FS=8.105;HaplotypeScore=8.6924;MLEAC=2;MLEAF=0.500;MQ=58.11;MQ0=31;MQRankSum=-2.084;QD=25.73;ReadPosRankSum=10.194;SOR=0.780	GT:AD:DP:GQ:PL	0/0:250,0:250:99:0,602,8040	1/1:0,250:250:99:6466,571,0	SNP	SAKL0E10670g	Nonsynonymous	(Y->C)	YNL112W	DBP2	ATP-dependent RNA helicase of the DEAD-box protein family; has strong preference for dsRNA; interacts with YRA1; required for assembly of Yra1p, Nab2p and Mex67p onto mRNA and formation of nuclear mRNP; involved in mRNA decay and rRNA processing; may be involved in suppression of transcription from cryptic initiation sites
Sakl0F	162952	T	G	6186.42	AC=2;AF=0.500;AN=4;BaseQRankSum=-17.194;DB;DP=500;Dels=0.00;ExcessHet=0.7918;FS=10.656;HaplotypeScore=2.8272;MLEAC=2;MLEAF=0.500;MQ=57.55;MQ0=40;MQRankSum=-1.735;QD=24.75;ReadPosRankSum=8.726;SOR=1.287	GT:AD:DP:GQ:PL	0/0:250,0:250:99:0,545,7304	1/1:0,250:250:99:6221,532,0	SNP	SAKL0F01914g	Nonsynonymous	(N->K)	YFL005W,YGL210W,YER031C	SEC4,YPT32,YPT31	Rab family GTPase; essential for vesicle-mediated exocytic secretion and autophagy; associates with the exocyst component Sec15p and may regulate polarized delivery of transport vesicles to the exocyst at the plasma membrane
Sakl0G	510189	G	A	5380.42	AC=2;AF=0.500;AN=4;BaseQRankSum=-14.820;DB;DP=500;Dels=0.00;ExcessHet=0.7918;FS=29.064;HaplotypeScore=5.3795;MLEAC=2;MLEAF=0.500;MQ=56.03;MQ0=64;MQRankSum=-1.772;QD=21.52;ReadPosRankSum=9.905;SOR=0.126	GT:AD:DP:GQ:PL	0/0:249,0:250:99:0,496,6462	1/1:0,250:250:99:5415,430,0	SNP	SAKL0G06116g	Nonsynonymous	(S->N)	YML034W,YDR458C	SRC1,HEH2	Inner nuclear membrane protein; highly enriched at telomeres and subtelomeric regions; functions in regulation of subtelomeric genes and is linked to TREX (transcription export) factors; SRC1 produces 2 splice variant proteins with different functions; alternative splicing of SRC1 pre-mRNA is promoted by Hub1p; mutant has aneuploidy tolerance; SEC1 has a paralog, HEH2, that arose from the whole g…
Sakl0G	548952	A	C	5853.42	AC=2;AF=0.500;AN=4;BaseQRankSum=-17.560;DB;DP=500;Dels=0.00;ExcessHet=0.7918;FS=1.736;HaplotypeScore=4.3832;MLEAC=2;MLEAF=0.500;MQ=58.42;MQ0=26;MQRankSum=-2.342;QD=23.41;ReadPosRankSum=9.086;SOR=0.549	GT:AD:DP:GQ:PL	0/0:250,0:250:99:0,548,7391	1/1:0,250:250:99:5888,478,0	SNP	SAKL0G06578g	Nonsynonymous	(E->A)	YHR012W	VPS29	Subunit of the membrane-associated retromer complex; endosomal protein; essential for endosome-to-Golgi retrograde transport; forms a subcomplex with Vps35p and Vps26p that selects cargo proteins for endosome-to-Golgi retrieval
Sakl0G	956851	T	A	5637.42	AC=2;AF=0.500;AN=4;BaseQRankSum=-16.853;DP=500;Dels=0.00;ExcessHet=0.7918;FS=18.030;HaplotypeScore=4.4023;MLEAC=2;MLEAF=0.500;MQ=58.97;MQ0=17;MQRankSum=-2.491;QD=22.55;ReadPosRankSum=11.164;SOR=0.414	GT:AD:DP:GQ:PL	0/0:250,0:250:99:0,599,7866	1/1:0,250:250:99:5672,457,0	SNP	SAKL0G11220g	Nonsynonymous	(C->*)	YKL154W	SRP102	Signal recognition particle (SRP) receptor beta subunit; involved in SRP-dependent protein targeting; anchors the alpha subunit, Srp101p to the ER membrane
Sakl0G	956855	T	A	5600.42	AC=2;AF=0.500;AN=4;BaseQRankSum=-18.262;DB;DP=500;Dels=0.00;ExcessHet=0.7918;FS=18.280;HaplotypeScore=5.3455;MLEAC=2;MLEAF=0.500;MQ=59.03;MQ0=16;MQRankSum=-1.601;QD=22.40;ReadPosRankSum=8.571;SOR=0.478	GT:AD:DP:GQ:PL	0/0:250,0:250:99:0,617,8169	1/1:0,250:250:99:5635,448,0	SNP	SAKL0G11220g	Nonsynonymous	(N->K)	YKL154W	SRP102	Signal recognition particle (SRP) receptor beta subunit; involved in SRP-dependent protein targeting; anchors the alpha subunit, Srp101p to the ER membrane
Sakl0G	1294071	C	A	6153.42	AC=2;AF=0.500;AN=4;BaseQRankSum=-18.464;DB;DP=500;Dels=0.00;ExcessHet=0.7918;FS=20.224;HaplotypeScore=1.8675;MLEAC=2;MLEAF=0.500;MQ=57.80;MQ0=36;MQRankSum=-1.742;QD=24.61;ReadPosRankSum=9.450;SOR=0.278	GT:AD:DP:GQ:PL	0/0:250,0:250:99:0,668,8743	1/1:0,250:250:99:6188,592,0	SNP	SAKL0G15048g	Synonymous		YGR214W,YLR048W	RPS0A,RPS0B	Ribosomal 40S subunit protein S0A; required for maturation of 18S rRNA along with Rps0Bp; deletion of either RPS0 gene reduces growth rate, deletion of both genes is lethal; homologous to human ribosomal protein SA and bacterial S2; RPS0A has a paralog, RPS0B, that arose from the whole genome duplication
Sakl0G	1294089	T	G	6491.42	AC=2;AF=0.500;AN=4;BaseQRankSum=-18.649;DB;DP=500;Dels=0.00;ExcessHet=0.7918;FS=17.441;HaplotypeScore=2.4738;MLEAC=2;MLEAF=0.500;MQ=57.86;MQ0=35;MQRankSum=-1.621;QD=25.97;ReadPosRankSum=9.337;SOR=0.217	GT:AD:DP:GQ:PL	0/0:250,0:250:99:0,680,8714	1/1:0,250:250:99:6526,595,0	SNP	SAKL0G15048g	Synonymous		YGR214W,YLR048W	RPS0A,RPS0B	Ribosomal 40S subunit protein S0A; required for maturation of 18S rRNA along with Rps0Bp; deletion of either RPS0 gene reduces growth rate, deletion of both genes is lethal; homologous to human ribosomal protein SA and bacterial S2; RPS0A has a paralog, RPS0B, that arose from the whole genome duplication
Sakl0G	1478147	G	A	5404.42	AC=2;AF=0.500;AN=4;BaseQRankSum=-17.804;DB;DP=500;Dels=0.00;ExcessHet=0.7918;FS=5.958;HaplotypeScore=4.9198;MLEAC=2;MLEAF=0.500;MQ=56.41;MQ0=58;MQRankSum=-2.482;QD=21.62;ReadPosRankSum=12.519;SOR=0.393	GT:AD:DP:GQ:PL	0/0:250,0:250:99:0,596,7990	1/1:0,250:250:99:5439,412,0	SNP	SAKL0G17050g	Synonymous		YML056C,YLR432W	IMD4,IMD3	Inosine monophosphate dehydrogenase; catalyzes the rate-limiting step in the de novo synthesis of GTP; member of a four-gene family in S. cerevisiae, constitutively expressed; IMD4 has a paralog, IMD3, that arose from the whole genome duplication
Sakl0G	1478205	G	C	5728.42	AC=2;AF=0.500;AN=4;BaseQRankSum=-17.748;DB;DP=500;Dels=0.00;ExcessHet=0.7918;FS=28.932;HaplotypeScore=1.4400;MLEAC=2;MLEAF=0.500;MQ=57.17;MQ0=46;MQRankSum=-1.926;QD=22.91;ReadPosRankSum=11.836;SOR=0.150	GT:AD:DP:GQ:PL	0/0:250,0:250:99:0,635,8367	1/1:0,250:250:99:5763,457,0	SNP	SAKL0G17050g	Synonymous		YML056C,YLR432W	IMD4,IMD3	Inosine monophosphate dehydrogenase; catalyzes the rate-limiting step in the de novo synthesis of GTP; member of a four-gene family in S. cerevisiae, constitutively expressed; IMD4 has a paralog, IMD3, that arose from the whole genome duplication
Sakl0H	288947	T	A	5790.42	AC=2;AF=0.500;AN=4;BaseQRankSum=-18.587;DP=500;Dels=0.00;ExcessHet=0.7918;FS=3.176;HaplotypeScore=4.8452;MLEAC=2;MLEAF=0.500;MQ=59.09;MQ0=15;MQRankSum=-2.053;QD=23.16;ReadPosRankSum=12.466;SOR=0.589	GT:AD:DP:GQ:PL	0/0:250,0:250:99:0,593,7997	1/1:0,250:250:99:5825,478,0	SNP	SAKL0H03058g	Nonsynonymous	(N->K)	YDL064W	UBC9	SUMO-conjugating enzyme involved in the Smt3p conjugation pathway; nuclear protein required for S- and M-phase cyclin degradation and mitotic control; involved in proteolysis mediated by the anaphase-promoting complex cyclosome (APCC)
Sakl0H	425469	G	C	6182.42	AC=2;AF=0.500;AN=4;BaseQRankSum=-17.886;DB;DP=500;Dels=0.00;ExcessHet=0.7918;FS=1.739;HaplotypeScore=1.9481;MLEAC=2;MLEAF=0.500;MQ=58.48;MQ0=25;MQRankSum=-2.504;QD=24.73;ReadPosRankSum=8.785;SOR=0.837	GT:AD:DP:GQ:PL	0/0:250,0:250:99:0,560,7674	1/1:0,250:250:99:6217,529,0	SNP	SAKL0H04532g	Nonsynonymous	(D->H)	YOR290C	SNF2	Catalytic subunit of the SWI/SNF chromatin remodeling complex; involved in transcriptional regulation; contains DNA-stimulated ATPase activity; functions interdependently in transcriptional activation with Snf5p and Snf6p
Sakl0H	425584	G	T	5732.42	AC=2;AF=0.500;AN=4;BaseQRankSum=-18.434;DB;DP=500;Dels=0.00;ExcessHet=0.7918;FS=0.518;HaplotypeScore=2.9684;MLEAC=2;MLEAF=0.500;MQ=58.23;MQ0=29;MQRankSum=-2.089;QD=22.93;ReadPosRankSum=10.140;SOR=0.712	GT:AD:DP:GQ:PL	0/0:249,0:250:99:0,593,8009	1/1:0,250:250:99:5767,481,0	SNP	SAKL0H04532g	Synonymous		YOR290C	SNF2	Catalytic subunit of the SWI/SNF chromatin remodeling complex; involved in transcriptional regulation; contains DNA-stimulated ATPase activity; functions interdependently in transcriptional activation with Snf5p and Snf6p
Sakl0H	425596	G	A	5615.42	AC=2;AF=0.500;AN=4;BaseQRankSum=-18.405;DB;DP=500;Dels=0.00;ExcessHet=0.7918;FS=4.888;HaplotypeScore=3.8645;MLEAC=2;MLEAF=0.500;MQ=57.99;MQ0=33;MQRankSum=-1.934;QD=22.46;ReadPosRankSum=9.768;SOR=0.721	GT:AD:DP:GQ:PL	0/0:250,0:250:99:0,602,8154	1/1:0,250:250:99:5650,457,0	SNP	SAKL0H04532g	Synonymous		YOR290C	SNF2	Catalytic subunit of the SWI/SNF chromatin remodeling complex; involved in transcriptional regulation; contains DNA-stimulated ATPase activity; functions interdependently in transcriptional activation with Snf5p and Snf6p
Sakl0H	466962	T	C	5426.42	AC=2;AF=0.500;AN=4;BaseQRankSum=-18.013;DB;DP=500;Dels=0.00;ExcessHet=0.7918;FS=1.741;HaplotypeScore=6.6690;MLEAC=2;MLEAF=0.500;MQ=57.36;MQ0=43;MQRankSum=-1.858;QD=21.71;ReadPosRankSum=8.532;SOR=0.601	GT:AD:DP:GQ:PL	0/0:249,0:250:99:0,572,7679	1/1:0,250:250:99:5461,433,0	SNP	SAKL0H05192g	Synonymous		No S. cerevisiae orthiolog		NAN
Sakl0H	840332	T	A	5931.42	AC=2;AF=0.500;AN=4;BaseQRankSum=-17.849;DB;DP=500;Dels=0.00;ExcessHet=0.7918;FS=0.000;HaplotypeScore=2.4087;MLEAC=2;MLEAF=0.500;MQ=59.21;MQ0=13;MQRankSum=-2.319;QD=23.73;ReadPosRankSum=8.643;SOR=0.668	GT:AD:DP:GQ:PL	0/0:250,0:250:99:0,599,7954	1/1:0,250:250:99:5966,514,0	SNP	SAKL0H09768g	Synonymous		YBR189W,YPL081W	RPS9B,RPS9A	Protein component of the small (40S) ribosomal subunit; homologous to mammalian ribosomal protein S9 and bacterial S4; RPS9B has a paralog, RPS9A, that arose from the whole genome duplication
Sakl0H	1847624	G	A	6233.42	AC=2;AF=0.500;AN=4;BaseQRankSum=-17.577;DB;DP=500;Dels=0.00;ExcessHet=0.7918;FS=115.998;HaplotypeScore=2.8924;MLEAC=2;MLEAF=0.500;MQ=58.23;MQ0=29;MQRankSum=-2.653;QD=24.93;ReadPosRankSum=10.615;SOR=0.917	GT:AD:DP:GQ:PL	0/0:249,0:250:99:0,656,8629	1/1:0,250:250:99:6268,580,0	SNP	SAKL0H21186g	Synonymous		YGL030W	RPL30	Ribosomal 60S subunit protein L30; involved in pre-rRNA processing in the nucleolus; autoregulates splicing of its transcript; homologous to mammalian ribosomal protein L30, no bacterial homolog
