# Supplementary material for: Coevolution with bacteria drives the evolution of aerobic fermentation in Lachancea kluyveri
Source: PLoS One. 2017 Mar 10;12(3):e0173318. doi: 10.1371/journal.pone.0173318 (PMC5345805; doi:10.1371/journal.pone.0173318)
Supplement: S4 Table — (XLSX) [file pone.0173318.s010.xlsx]

## Sheet: Sheet1
Table S4:	Results of GO analysis of misregulated genes in all the three conditions.
Up-regulated genes (FC >1.5) used here		Go-terms have been corrected using Bonferroni correction: Adjusted p-value <0.05					Relevant functional categories are in bold type set
RYT Aerobic Up-regulated
GOID	GO term	Frequency	Genome Frequency	p-value	Gene(s)
5975	carbohydrate metabolic process	36 out of 265 genes, 13.6%	258 of 6338 genes, 4.1%	2.04e-11	NTH2,GAL1,TPS1,ADH5,ARA1,GID7,GLK1,CIT2,SOR2,NTH1,GAL3,TPS2,YPR1,AMS1,VID30,XKS1,GUT1,GUT2,YJR096W,SOR1,PGM1,HSP104,XYL2,DAK1,TSL1,PGM2,GID8,TPS3,OPI10,GPD2,ADH1,MDH2,GCY1,SWI1,GPH1,GDB1
42221	response to chemical	33 out of 265 genes, 12.5%	437 of 6338 genes, 6.9%	0.000278361	UGA2,GAL1,NRG2,TPS1,GPX2,YCR102C,NTH1,GAL3,NRG1,CTA1,YPR1,HSP31,AFG1,HSP12,CTT1,YHB1,SOD2,IMP2',YJL055W,YJR096W,HSP104,DAK1,ASI1,GAD1,SIS1,ASI3,NCE103,YNL134C,BXI1,CIN5,TMC1,GCY1,SWI1
6091	generation of precursor metabolites and energy	31 out of 265 genes, 11.7%	154 of 6338 genes, 2.4%	1.57e-14	ACS1,ETR1,ADH5,GLK1,KGD2,SDH4,YMR31,COX13,LSC2,KGD1,YJL045W,MDH1,PGM1,SDH3,SDH1,PET10,SDH2,SHH4,ACO1,COX8,NDI1,PGM2,IDH1,CIT1,SDH5,ADH1,IDH2,LSC1,FUM1,GPH1,GDB1
45333	cellular respiration	23 out of 265 genes, 8.7%	84 of 6338 genes, 1.3%	1.98e-14	ETR1,KGD2,SDH4,YMR31,COX13,LSC2,KGD1,YJL045W,MDH1,SDH3,SDH1,PET10,SDH2,SHH4,ACO1,COX8,NDI1,IDH1,CIT1,SDH5,IDH2,LSC1,FUM1
55086	nucleobase-containing small molecule metabolic process	20 out of 265 genes, 7.5%	201 of 6338 genes, 3.2%	8.84e-05	ADH5,GLK1,GPD1,MDH3,SDH4,PHO8,ADK2,BNA6,BCY1,GUT2,SDH1,YKL151C,SHH4,COX8,ATP18,NDI1,ADH2,YMR315W,GPD2,ADH1
51186	cofactor metabolic process	19 out of 265 genes, 7.2%	159 of 6338 genes, 2.5%	8.72e-06	ACS1,ADH5,GLK1,GPD1,MDH3,PHO8,BNA6,LSC2,GUT2,YKL151C,ISA1,ACS2,NDI1,ADH2,YMR315W,CIT1,GPD2,ADH1,LSC1
32787	monocarboxylic acid metabolic process	18 out of 265 genes, 6.8%	133 of 6338 genes, 2.1%	2.19e-06	ACS1,ACH1,UGA2,ETR1,ADH5,EHT1,GLK1,CIT2,MDH3,HSP31,YAT2,FOX2,ISA1,CAT2,YMR210W,GOR1,ADH1,EEB1
6979	response to oxidative stress	16 out of 265 genes, 6.0%	101 of 6338 genes, 1.6%	7.38e-07	UGA2,TPS1,GPX2,CTA1,YPR1,HSP31,AFG1,HSP12,CTT1,YHB1,SOD2,YJR096W,HSP104,GAD1,NCE103,GCY1
6811	ion transport	16 out of 265 genes, 6.0%	236 of 6338 genes, 3.7%	0.0196101	ATG22,VCX1,PIC2,PMC1,MPC1,VHT1,TPO2,MPC3,MPC2,JEN1,TPO1,UPS1,CCC1,ATP18,PXA1,TPO3
55085	transmembrane transport	15 out of 265 genes, 5.7%	235 of 6338 genes, 3.7%	0.0365615	ATG22,ADP1,GPD1,VCX1,YDL199C,AFG1,PIC2,PMC1,SDH3,JEN1,TPO1,HSP60,ATP18,MDH2,HSP10
6520	cellular amino acid metabolic process	13 out of 265 genes, 4.9%	211 of 6338 genes, 3.3%	0.0579411	UGA2,ADH5,CIT2,CHO1,AGX1,STR3,CAR2,GAD1,ADH2,IDH1,CIT1,ADH1,IDH2
6873	cellular ion homeostasis	11 out of 265 genes, 4.2%	124 of 6338 genes, 2%	0.005454	VCX1,IZH1,PIC2,PMC1,IZH3,CCC1,PGM2,IZH4,ISU2,HRK1,ISU1
9311	oligosaccharide metabolic process	11 out of 265 genes, 4.2%	35 of 6338 genes, 0.6%	7.88e-09	NTH2,TPS1,NTH1,TPS2,AMS1,PGM1,HSP104,TSL1,PGM2,TPS3,SWI1
9408	response to heat	10 out of 265 genes, 3.8%	68 of 6338 genes, 1.1%	0.000101876	TPS1,MRK1,TPS2,HSP78,HSP12,MDJ1,WSC4,HSP104,RIM11,LSP1
6970	response to osmotic stress	8 out of 265 genes, 3.0%	89 of 6338 genes, 1.4%	0.0116239	NRG2,GPD1,MRK1,NRG1,HSP12,CTT1,RIM11,CIN5
RYT Postdiauxic Up-regulated
GOID	GO term	Frequency	Genome Frequency	p-value	Gene(s)
2181	cytoplasmic translation	139 out of 748 genes, 18.6%	181 of 6338 genes, 2.9%	6.08e-97	FUN12,RPL19B,RPS8A,RPL23A,RPL32,RPL4A,RPS11B,RPG1,RPL19A,RPS6B,RPL21A,RPS14A,RPS29B,RPL31A,RPP1A,RPL13A,RPS16B,RPL35B,RPL35A,SSB1,RPL4B,RPS11A,RPS13,RPP2B,RPL12B,TIF35,RPS17B,RPS18A,RPL27B,RPL37B,HYP2,RPL12A,RPL34A,RPS24A,RPS8B,RPL23B,RPS26B,RPL22B,RPL2A,RPL29,RPL30,RPL24A,RPL7A,RPL28,RPL1B,RPL9A,RPS26A,RPS25A,RPL26B,RPL11B,RPL24B,RPS0A,RPL14B,RPS20,RPL8A,RPL27A,RPS27B,SSZ1,RPL42B,RPS4B,RPL2B,RPL…
6520	cellular amino acid metabolic process	90 out of 748 genes, 12.0%	211 of 6338 genes, 3.3%	9.24e-32	CYS3,GCV3,ILS1,MIS1,LYS2,GRS1,HIS7,ILV6,LEU2,HIS4,THR4,LYS21,LYS20,GCV1,SES1,KRS1,HOM2,LYS4,YDR341C,TRP4,SAM2,GLY1,SAH1,HOM3,HIS1,ARG5,6,SER3,ILV1,TRP2,MET6,FRS2,LEU1,TRP5,ARC1,ARO2,ARO8,GUS1,ADH4,VAS1,ASN2,TYS1,ADE3,SER2,MES1,ARG4,DED81,YHR020W,THR1,MSR1,BAT1,MMF1,SER33,THS1,LYS12,HIS5,LYS1,ARG3,ILV3,CPA2,HOM6,BAT2,MAE1,TRP3,MTD1,DPS1,MHT1,AAT2,PDC1,FRS1,SAM1,ILV5,ILV2,GCV2,LEU4,FPR1,LYS9,PLB3,A…
6364	rRNA processing	79 out of 748 genes, 10.6%	306 of 6338 genes, 4.8%	1.06e-12	MAK16,FUN12,RPS8A,RPS11B,RPS6B,RPS9B,SPB1,KRR1,RPS14A,NOP1,RPS16B,RPL35B,SAS10,RPL35A,NHP2,SSB1,RPS11A,RPS13,RPS18A,SNU13,RPS24A,RPS8B,NSA2,RPL30,RPL7A,PRP43,NOP7,RPS23A,NSR1,RPS0A,ZUO1,RPS20,RPL8A,RPS27B,SSZ1,SSF1,GAR1,RIX1,RPS24B,NOP9,UTP18,RPS21B,RPS14B,MRT4,RPS27A,EBP2,RPS21A,RPF2,RPL8B,RPS0B,CBF5,HCR1,PWP1,NOP56,DBP9,GSP1,RPS1A,RPS18B,RPS1B,UTP14,ERB1,RPS16A,RRP5,HAS1,DBP2,SSB2,KRI1,TSR3,PNO…
42274	ribosomal small subunit biogenesis	53 out of 748 genes, 7.1%	135 of 6338 genes, 2.1%	2.39e-17	FUN12,RPS8A,RPS11B,RPS6B,RPS9B,KRR1,RPS14A,RPS16B,SAS10,RPS11A,RPS13,RPS17B,RPS18A,SNU13,RPS24A,RPS8B,PRP43,NOP7,RPS23A,NSR1,RPS0A,RPS20,RPS27B,RPS24B,NOP9,UTP18,RPS21B,RPS14B,RPS27A,RPS21A,RPS0B,HCR1,RPS1A,RPS17A,RPS18B,RPS1B,UTP14,RPS16A,RRP5,HAS1,RPS19B,KRI1,RPS19A,TSR3,PNO1,RRS1,NOP58,RRP12,RPS9A,RPS6A,BMS1,NEW1,RPS23B
55086	nucleobase-containing small molecule metabolic process	50 out of 748 genes, 6.7%	201 of 6338 genes, 3.2%	4.97e-08	CDC19,URA7,PGI1,PGK1,HNT1,TPI1,SAM2,URA3,SAH1,RNR1,NPY1,ADE5,7,ADE6,RNR4,TDH3,ADE3,PFK1,ENO1,GND2,ERC1,ENO2,GND1,RNR3,RNR2,TDH1,TDH2,BNA1,OSM1,URA8,XPT1,URA6,FBA1,GPM1,MTD1,ADE16,PDC1,SAM1,ADE13,IMD3,ADE17,PFK2,GUA1,ADE4,RAS2,ADE12,RAS1,ADE2,SER1,POS5,SAM4
6629	lipid metabolic process	45 out of 748 genes, 6.0%	281 of 6338 genes, 4.4%	0.0122042	URA7,ALG3,CSG2,FAT1,CYC8,ARE1,TUP1,LCB2,IPT1,SAH1,ERG28,GUP1,ERG25,ERG1,ERG11,NCP1,EPT1,NSG1,ERG9,URA8,SAC1,ERG3,ERG27,CSR1,HMG2,ERG6,TCB3,HMG1,ERG13,PLB1,ERG5,ERG2,SCS7,LCB1,CYB5,CPT1,NSG2,ERG24,LRO1,ARE2,MVD1,PLB3,ERG10,IDI1,DAP1
51169	nuclear transport	45 out of 748 genes, 6.0%	178 of 6338 genes, 2.8%	1.28e-07	NUP170,HMT1,SUB2,SSB1,YRB1,ARX1,NPL3,RPS18A,ARB1,NUP157,KAP123,RPS26B,NUP145,NAB2,RPS2,RPS26A,RTG2,RPS0A,SDA1,ZUO1,RIX1,RPL40A,NOP9,RPS5,NUP100,SRP40,RPL40B,RPS0B,RPS28B,GSP1,RPS18B,NUP116,POM152,RPS10B,RPS3,SSB2,CLA4,RPS19B,RPS15,RPS19A,RPS28A,RPS10A,RRS1,NOG1,NEW1
42273	ribosomal large subunit biogenesis	41 out of 748 genes, 5.5%	98 of 6338 genes, 1.5%	5.23e-15	MAK16,SPB1,RPL35B,RPL35A,SSF2,RPL12B,PUF6,RPL12A,NSA2,RPL7A,PRP43,RPL11B,NOP7,TIF4631,SDA1,RPL8A,SSF1,RIX1,RPL40A,SQT1,MRT4,RPF2,RPL40B,RPL8B,RLP24,RPL10,DBP9,RPP0,RPL6B,RPL6A,ERB1,RRP5,HAS1,NOP15,RPL25,RPL3,RRS1,NOG1,RPL5,RPL7B,RPL11A
5975	carbohydrate metabolic process	37 out of 748 genes, 4.9%	258 of 6338 genes, 4.1%	0.0852211	PMT2,CDC19,ALG3,VID24,PGI1,LEU2,PGK1,PSA1,PMT1,TPI1,MNN10,KRE2,UTR2,GDA1,PMI40,GPP2,STT3,GUP1,TDH3,PFK1,ENO1,MAL11,ENO2,GPP1,OST1,TDH1,TDH2,PMT4,FBA1,GPM1,PDC1,GAL2,VAN1,PFK2,OST3,PMT3,KTR6
55085	transmembrane transport	37 out of 748 genes, 4.9%	235 of 6338 genes, 3.7%	0.0256292	VMA2,YBR241C,GGC1,HXT15,MPH2,ENA5,ENA2,ENA1,HXT7,HXT6,HXT3,YDR387C,ITR1,STL1,SPF1,HXT13,FCY2,FCY21,FCY22,SBH1,HXT10,VPS73,ZRT1,QDR1,LHS1,ZRT2,NHA1,SEC72,SEC61,TOM40,AQR1,TOM70,CLA4,SKM1,SEC63,SEC62,SRP68
70925	organelle assembly	37 out of 748 genes, 4.9%	123 of 6338 genes, 1.9%	9.52e-09	FUN12,RPS11B,RPS14A,RPS11A,SSF2,RPL12B,RPS17B,RPL12A,LSM4,TIF4632,RPL11B,NSR1,TIF4631,RPS0A,RPS27B,SSF1,RIX1,RPL40A,SQT1,RPS14B,MRT4,RPS27A,RPF2,RPL40B,RPS0B,RPL10,CDC3,RPP0,RPL6B,RPS17A,RPL6A,PUB1,RPL25,RPL3,RPL5,TIF5,RPL11A
51186	cofactor metabolic process	37 out of 748 genes, 4.9%	159 of 6338 genes, 2.5%	1.2e-05	CDC19,PDX3,MIS1,PGI1,PGK1,HEM13,TPI1,SAM2,HEM14,NPY1,COQ8,RNR4,TDH3,ADE3,PFK1,ENO1,GND2,ERC1,ENO2,GND1,TDH1,TDH2,BNA1,OSM1,FBA1,GPM1,MTD1,PDC1,SAM1,HMG1,COQ5,PFK2,LAT1,COQ2,HEM15,POS5,SAM4
42255	ribosome assembly	32 out of 748 genes, 4.3%	56 of 6338 genes, 0.9%	2.72e-17	FUN12,RPS11B,RPS14A,RPS11A,SSF2,RPL12B,RPS17B,RPL12A,RPL11B,NSR1,RPS0A,RPS27B,SSF1,RIX1,RPL40A,SQT1,RPS14B,MRT4,RPS27A,RPF2,RPL40B,RPS0B,RPL10,RPP0,RPL6B,RPS17A,RPL6A,RPL25,RPL3,RPL5,TIF5,RPL11A
6417	regulation of translation	30 out of 748 genes, 4.0%	101 of 6338 genes, 1.6%	2.64e-07	EFB1,FUN12,RPS9B,RPL31A,PPH21,PPH22,SSB1,GCD6,NPL3,PUF6,HYP2,GCD11,PAB1,PUF4,RPS2,GCN1,GCD2,RPS23A,ZUO1,SSZ1,ANB1,RPS5,STM1,RPL31B,NAM7,ASC1,SSB2,GCD1,TIF5,RPS23B
15931	nucleobase-containing compound transport	29 out of 748 genes, 3.9%	124 of 6338 genes, 2%	7.76e-05	HMT1,SUB2,GGC1,YRB1,NPL3,RPS18A,FCY2,RPS26B,NUP145,NAB2,RPS2,RPS26A,VRG4,SNG1,RPS0A,RPS5,NUP100,RPS0B,RPS28B,RPS18B,NUP116,RPS10B,RPS3,RPS19B,RPS15,RPS19A,RPS28A,RPS10A,NEW1
6873	cellular ion homeostasis	26 out of 748 genes, 3.5%	124 of 6338 genes, 2%	0.00104104	CSG2,VMA2,VMA1,GGC1,CTH1,PPZ2,VMA3,SPF1,VMA8,PMR1,VMA7,VMA16,VMA10,VMA5,SMF3,TIS11,NHA1,CNA1,PPZ1,CMP2,ZRC1,VPH1,COT1,VMA4,VMA11,VMA13
8643	carbohydrate transport	25 out of 748 genes, 3.3%	33 of 6338 genes, 0.5%	9.51e-19	SNF3,HXT15,MPH2,HXT7,HXT6,HXT3,STL1,HXT13,HXT10,GUP1,MAL11,HXT4,HXT1,HXT5,HXT8,HXT9,HXT16,MPH3,GAL2,HXT2,HXT14,HXT17,HXT11,SKS1,GUP2
6413	translational initiation	23 out of 748 genes, 3.1%	61 of 6338 genes, 1%	3.06e-08	FUN12,RPG1,GCD6,TIF35,HYP2,GCD11,PAB1,TIF4632,RMD9,YGR054W,GCD2,TIF4631,SUI2,STM1,TIF34,TIF11,NIP1,CDC33,GCD1,PRT1,SUI3,TIF5,TIF3
6418	tRNA aminoacylation for protein translation	21 out of 748 genes, 2.8%	36 of 6338 genes, 0.6%	2.16e-12	ILS1,GRS1,SES1,KRS1,YDR341C,FRS2,ARC1,GUS1,VAS1,TYS1,MES1,DED81,YHR020W,MSR1,THS1,DPS1,FRS1,GLN4,CDC60,HTS1,GRS2
6457	protein folding	19 out of 748 genes, 2.5%	94 of 6338 genes, 1.5%	0.00586846	PDI1,GET3,CCT4,SSB1,TCP1,BTT1,EUG1,ZUO1,EGD2,CCT3,CCT7,OSM1,CCT5,TSA1,ERO1,SCJ1,FPR1,SSB2,EGD1
6486	protein glycosylation	15 out of 748 genes, 2.0%	62 of 6338 genes, 1%	0.0017432	PMT2,ALG3,PSA1,PMT1,MNN10,KRE2,GDA1,PMI40,STT3,OST1,PMT4,VAN1,OST3,PMT3,KTR6
54	ribosomal subunit export from nucleus	14 out of 748 genes, 1.9%	46 of 6338 genes, 0.7%	0.000156679	SSB1,ARX1,ARB1,SDA1,ZUO1,RIX1,RPL40A,NOP9,RPL40B,NUP116,RPS3,SSB2,RRS1,NOG1
6766	vitamin metabolic process	10 out of 748 genes, 1.3%	44 of 6338 genes, 0.7%	0.0112958	MIS1,PHO3,THI13,THI5,SNO3,THI11,NNT1,SNO1,THI12,SNO2
RYT Anaerobic Up-regulated
GOID	GO term	Frequency	Genome Frequency	p-value	Gene(s)
6366	transcription from RNA polymerase II promoter	40 out of 392 genes, 10.2%	478 of 6338 genes, 7.5%	0.0186029	RTG3,HHF1,TAF5,HCM1,TUP1,PCL9,PRR2,SWI5,HMO1,HTB1,HTA1,SPT15,GAT1,HAC1,TAF6,CEG1,CUP2,RTT102,TRA1,ARP4,SWI3,CBF1,SOD1,ABF1,ASH1,PPR1,RSC58,ACE2,SFH1,ARP9,NPL6,RPD3,HTZ1,AZF1,SFL1,SNF2,NDD1,HAA1,ARP7,ROX1
42221	response to chemical	39 out of 392 genes, 9.9%	437 of 6338 genes, 6.9%	0.00719727	SHP1,PRX1,RTG3,FLR1,ZTA1,HCM1,TUP1,PRR2,SNQ2,GRX3,VPS74,PDR15,YDR541C,DSE1,GRX4,HSP12,GAT1,HAC1,YGL039W,CUP2,NQM1,VMR1,YHK8,SWI3,CBF1,SOD1,MNS1,MCR1,HSP104,ECM38,FET3,SIS1,MDG1,PDR18,AZF1,PDR5,PDR10,GLR1,MDL2
6811	ion transport	39 out of 392 genes, 9.9%	236 of 6338 genes, 3.7%	2.93e-09	ATP1,ATP3,VBA2,GIT1,ATP16,UGA4,ATP5,TIM11,ATP17,PIC2,AVT6,FTR1,HNM1,VHT1,MEP1,TPO2,AVT7,POR2,MIR1,ATP2,ATP7,JEN1,TPO1,YBT1,ATP14,ATP18,FET3,YHM2,POR1,MEP2,MDM38,SMF1,ORT1,MCH5,ATP4,ATP20,CTR1,MEP3,TPO3
6520	cellular amino acid metabolic process	38 out of 392 genes, 9.7%	211 of 6338 genes, 3.3%	3.43e-10	CYS3,GCV3,GDH3,CDS1,LEU2,CIT2,IDP1,LYS21,GLT1,LYS20,DTD1,TRP4,PRO3,CHO1,HOM3,LPD1,LEU1,TRP5,ARG4,THR1,BAT1,HIS5,LYS1,MDE1,BAT2,AAT2,ARG7,ADH3,ALD2,IDH1,CIT1,ORT1,IDH2,PRO2,GDH1,MSD1,GLN1,ARO7
55085	transmembrane transport	37 out of 392 genes, 9.4%	235 of 6338 genes, 3.7%	2.83e-08	FUN26,ATP1,FLR1,ATP3,VBA2,GIT1,ATP16,GGC1,YDL199C,UGA4,ATP5,TIM11,PEX3,ATP17,PIC2,FCY2,FCY21,FCY22,AVT6,FTR1,MIR1,ATP2,ATP7,SDH3,JEN1,MIC60,TPO1,ATP14,ATP18,FET3,NPR1,AUS1,HSP10,PDR10,ATP4,MDL2,ATP20
55086	nucleobase-containing small molecule metabolic process	35 out of 392 genes, 8.9%	201 of 6338 genes, 3.2%	4.17e-09	ATP1,ATP3,PGK1,ATP16,SDH4,ATP5,TIM11,ATP17,PHO8,RIP1,RNR1,COX4,QCR9,TDH3,QCR10,COX6,RNR3,TDH1,TDH2,ADO1,ATP2,ATP7,YNK1,SDH1,PPR1,SHH4,ATP14,TAL1,COX8,ATP18,ADH3,YMR315W,ATP4,ATP20,QCR2
278	mitotic cell cycle	32 out of 392 genes, 8.2%	327 of 6338 genes, 5.2%	0.00332378	ALK2,PIN4,POL30,MRC1,TUP1,PCL9,SWI5,WBP1,ALK1,CLB1,KEL2,KEL1,MOB1,CDC11,BUD4,HSL1,ASH1,TVP38,RSC58,SIC1,ACE2,SFH1,PDS5,HHT2,RPD3,ARF3,SLK19,NDD1,NUD1,IRC15,AIM44,CLB2
6091	generation of precursor metabolites and energy	31 out of 392 genes, 7.9%	154 of 6338 genes, 2.4%	6.8e-10	COR1,SHP1,ETR1,ALG7,PGK1,KGD2,SDH4,RIP1,YMR31,COX4,QCR9,TDH3,QCR10,COX6,YJL045W,TDH1,TDH2,SOD1,MDH1,SDH3,SDH1,SDH2,SHH4,ACO1,COX8,ADH3,PPA2,IDH1,CIT1,IDH2,QCR2
6974	cellular response to DNA damage stimulus	28 out of 392 genes, 7.1%	297 of 6338 genes, 4.7%	0.00907216	RFA1,HTA2,PIN4,HHT1,POL30,MRC1,TUP1,LYS20,HTB1,HTA1,PLM2,TRA1,ARP4,MGM101,YNK1,ABF1,RAD27,TOS4,MCM5,SFH1,PDS5,NPL6,HHT2,POL1,RFA2,CKA2,SNF2,PHR1
6325	chromatin organization	28 out of 392 genes, 7.1%	261 of 6338 genes, 4.1%	0.00139268	HTB2,HTA2,HHF1,HHT1,TAF5,TUP1,LYS20,HTB1,HTA1,TAF6,RTT102,TRA1,ARP4,SWI3,CBF1,ABF1,RSC58,MCM5,SFH1,ARP9,NPL6,HHF2,HHT2,RPD3,HTZ1,HST3,SNF2,ARP7
6629	lipid metabolic process	27 out of 392 genes, 6.9%	281 of 6338 genes, 4.4%	0.0078677	SCT1,YEL1,ETR1,CDS1,CMD1,IFA38,TUP1,EKI1,VPS74,CHO1,ECT1,CHO2,PCT1,LAS21,CBF1,OPI3,MCR1,ACP1,GAA1,CKI1,VAC14,PSD1,NPR1,GRE2,HST3,ARF3,DPM1
45333	cellular respiration	25 out of 392 genes, 6.4%	84 of 6338 genes, 1.3%	2.1e-12	COR1,ETR1,ALG7,KGD2,SDH4,RIP1,YMR31,COX4,QCR9,QCR10,COX6,YJL045W,SOD1,MDH1,SDH3,SDH1,SDH2,SHH4,ACO1,COX8,PPA2,IDH1,CIT1,IDH2,QCR2
5975	carbohydrate metabolic process	22 out of 392 genes, 5.6%	258 of 6338 genes, 4.1%	0.0475344	SHP1,ALG7,LEU2,CIT2,PGK1,WBP1,MNN1,MNT2,TDH3,GUT1,MNT3,SUC2,OST1,TDH1,SWI3,MNN5,TDH2,CBF1,HSP104,MNT4,SNF2,RHO1
32787	monocarboxylic acid metabolic process	22 out of 392 genes, 5.6%	133 of 6338 genes, 2.1%	5.42e-06	ACH1,ETR1,IFA38,PDB1,LEU2,CIT2,PGK1,TUP1,GLO2,ALD5,LPD1,TDH3,PDX1,TDH1,BNA3,TDH2,SPE1,ACP1,GLO1,HST3,GLO4,SPE3
6457	protein folding	14 out of 392 genes, 3.6%	94 of 6338 genes, 1.5%	0.000581638	SHR3,AHA1,ERJ5,PHB1,SNL1,SBA1,HSP104,CPR6,GSF2,HSC82,SIS1,HSP10,STI1,HSP82
6873	cellular ion homeostasis	13 out of 392 genes, 3.3%	124 of 6338 genes, 2%	0.0203464	NFS1,GGC1,SNQ2,GRX3,PIC2,TMN3,FTR1,GRX4,SOD1,FET3,MDM38,SMF1,PDR5
6979	response to oxidative stress	12 out of 392 genes, 3.1%	101 of 6338 genes, 1.6%	0.00895729	PRX1,ZTA1,HCM1,GRX3,GRX4,HSP12,NQM1,SOD1,MCR1,HSP104,GLR1,MDL2
6766	vitamin metabolic process	8 out of 392 genes, 2.0%	44 of 6338 genes, 0.7%	0.00123347	SNZ3,SNO3,SPE1,SNO1,SNZ1,SNZ2,SNO2,SPE3
MAC Aerobic Up-regulated
GOID	GO term	Frequency	Genome Frequency	p-value	Gene(s)
5975	carbohydrate metabolic process	51 out of 473 genes, 10.8%	258 of 6338 genes, 4.1%	1.43e-11	NTH2,ALG1,TPS1,ROT2,MAL32,LRG1,NTH1,INM2,YPR1,GLC3,GIP2,SAK1,GLC7,GSY1,AMS1,TOS3,VID30,CAX4,SKN1,IMA1,MAL11,MAL12,GUT1,GRE3,PIG2,FYV10,GUT2,SUC2,IMA3,IMA5,IMA4,YJR096W,PGM1,PCK1,HSP104,GAL2,PDC5,GSY2,FBP1,TSL1,PGM2,GID8,TPS3,EOS1,IMA2,GCY1,KRE5,ATH1,KRE6,GPH1,GDB1
42221	response to chemical	47 out of 473 genes, 9.9%	437 of 6338 genes, 6.9%	0.00371712	FUS3,TPS1,BEM1,YBP1,HCM1,FIG2,RDS1,RGT2,SNF3,NTH1,STE5,STB3,YPR1,HSP31,YDR541C,GPA2,DSE1,RSP5,GLC7,HSP12,PTR3,YGL039W,CTT1,RIM101,VMR1,STE12,GRE3,SCH9,DOT5,YJR096W,IXR1,OAF3,HSP104,FRA1,FPS1,CDC42,SST2,FET3,EOS1,MDG1,AGA1,GCY1,RGA1,STE4,SSN3,ATH1,SGE1
7005	mitochondrion organization	34 out of 473 genes, 7.2%	418 of 6338 genes, 6.6%	0.257667	ATG8,TCM62,EXO5,HCM1,MRP10,ATG20,ATG9,ADY3,HSP78,MZM1,RSP5,ATG1,COX13,MRPL9,AIM17,SAM35,ATG7,ATG32,SNX4,AIM23,RSM7,CCE1,TPK3,COX19,COA4,ACO1,MDM30,ATP10,ABF2,ATG2,ATG3,RCF2,IFM1,PET123
55085	transmembrane transport	30 out of 473 genes, 6.3%	235 of 6338 genes, 3.7%	0.00121104	AGP2,YBR241C,VBA2,VBA3,ADP1,UGA4,HXT15,MPH2,ENA5,ENA2,ENA1,HXT7,HXT6,HXT3,YDR387C,ITR1,STL1,HXT13,FTR1,HXT10,PMC1,VPS73,TNA1,SAM35,KCH1,PXA2,PRM6,FET3,YOL162W,YOL163W
6629	lipid metabolic process	30 out of 473 genes, 6.3%	281 of 6338 genes, 4.4%	0.0171436	ALG1,YPC1,FAA2,CHO1,RSP5,GTS1,POX1,CAX4,SKN1,OSH7,SCH9,EGH1,OPI3,TGL1,OSH6,FOX2,TGL4,GPI13,VPS34,STT4,TGL3,SPS19,PEX11,GRE2,TGL5,DGA1,NCR1,YDC1,PDH1,ICL2
6811	ion transport	30 out of 473 genes, 6.3%	236 of 6338 genes, 3.7%	0.00129904	AGP2,VBA2,VBA3,UGA4,ENA5,ENA2,ENA1,FTR1,FET5,PMC1,PMR1,TNA1,PHO86,KCH1,SFC1,DAL5,PXA2,VBA5,BPT1,COX19,FPS1,YBT1,YCT1,CCC1,PRM6,FET3,TAT2,PXA1,AGC1,OPT2
23052	signaling	29 out of 473 genes, 6.1%	237 of 6338 genes, 3.7%	0.00276015	FUS3,PKC1,SLM4,COS111,BIT2,RGT2,SNF3,LRG1,STE5,FRQ1,RGA2,SIP1,GPA2,DSE1,BEM2,RGD2,HOS2,MDS3,NPR3,BIT61,TPK1,TPK3,CDC42,CDC25,SST2,MDG1,RGA1,STE4,SYT1
8643	carbohydrate transport	23 out of 473 genes, 4.9%	33 of 6338 genes, 0.5%	1.05e-20	SNF3,HXT15,MPH2,HXT7,HXT6,HXT3,STL1,HXT13,HXT10,MAL11,HXT4,HXT1,HXT5,HXT8,HXT9,HXT16,MPH3,FPS1,GAL2,HXT2,HXT14,HXT17,HXT11
51321	meiotic cell cycle	22 out of 473 genes, 4.7%	278 of 6338 genes, 4.4%	0.0332097	SNF3,ADY3,VPS54,DIT2,GPA2,GLC7,IME4,HOS2,HFM1,RME1,NPR3,RIM101,SPS100,SSP1,IRC19,VPS13,MLH2,GAS2,MSC1,RIM9,SPS19,TGS1
6091	generation of precursor metabolites and energy	22 out of 473 genes, 4.7%	154 of 6338 genes, 2.4%	0.000974594	MIX14,GLC3,GIP2,RGI1,GLC7,GSY1,COX4,COX13,LSC2,PIG2,RGI2,GSM1,PGM1,PET10,SDH2,PDC5,GSY2,ACO1,PGM2,LSC1,GPH1,GDB1
9311	oligosaccharide metabolic process	20 out of 473 genes, 4.2%	35 of 6338 genes, 0.6%	1.22e-15	NTH2,ALG1,TPS1,MAL32,NTH1,AMS1,IMA1,MAL11,MAL12,SUC2,IMA3,IMA5,IMA4,PGM1,HSP104,TSL1,PGM2,TPS3,IMA2,ATH1
43934	sporulation	18 out of 473 genes, 3.8%	133 of 6338 genes, 2.1%	0.00435984	CDC10,ADY3,VPS54,DIT2,PRB1,GPA2,PMD1,GLC7,MDS3,RIM101,SPS100,SSP1,IRC19,VPS13,GAS2,RIM9,SPS19,RIM20
42594	response to starvation	17 out of 473 genes, 3.6%	119 of 6338 genes, 1.9%	0.00292553	ATG8,PKC1,SEC18,ATG14,ATG20,ATG9,ENA1,PRB1,RSP5,ATG1,NPR3,ATG7,VPS34,ATG39,ATG2,ATG3,PEP4
746	conjugation	16 out of 473 genes, 3.4%	125 of 6338 genes, 2%	0.0110443	FUS3,BEM1,FIG2,LRG1,STE5,SPC110,DSE1,RSP5,STE12,FPS1,CDC42,SST2,MDG1,AGA1,RGA1,STE4
7033	vacuole organization	16 out of 473 genes, 3.4%	79 of 6338 genes, 1.2%	5.4e-05	SEC17,ATG8,SEC18,ATG9,GYP7,ATG1,NPR3,BPT1,PEP3,CDC42,PBI2,ATG2,ATG3,PEP12,VPS16,OPT2
32787	monocarboxylic acid metabolic process	16 out of 473 genes, 3.4%	133 of 6338 genes, 2.1%	0.0196457	HSP31,FAA2,RSP5,POX1,UGA1,PAN6,FOX2,ISA1,PDC5,CAT2,CYB2,SPS19,SPE2,PEX11,PDH1,ICL2
51186	cofactor metabolic process	16 out of 473 genes, 3.4%	159 of 6338 genes, 2.5%	0.0832156	RSP5,COX15,LSC2,PAN6,GUT2,YKL151C,MTD1,ISA1,PDC5,COQ9,PNP1,YMR315W,YNL200C,SPE2,LSC1,COX10
6979	response to oxidative stress	14 out of 473 genes, 3%	101 of 6338 genes, 1.6%	0.00751604	TPS1,YBP1,HCM1,YPR1,HSP31,HSP12,CTT1,GRE3,SCH9,DOT5,YJR096W,HSP104,EOS1,GCY1
16197	endosomal transport	13 out of 473 genes, 2.7%	88 of 6338 genes, 1.4%	0.00523266	ATG20,VPS54,RSP5,OSH7,SNX4,PEP8,DID4,VPS13,PEP3,VPS20,GOT1,MON2,VPS16
48284	organelle fusion	12 out of 473 genes, 2.5%	88 of 6338 genes, 1.4%	0.0129207	SEC17,SEC18,GYP7,SLY1,SPC110,BPT1,PEP3,CDC42,MDM30,PBI2,VPS16,OPT2
61025	membrane fusion	12 out of 473 genes, 2.5%	76 of 6338 genes, 1.2%	0.00371999	SEC17,ATG8,SEC18,GYP7,SLY1,BPT1,PEP3,CDC42,MDM30,PBI2,VPS16,OPT2
10324	membrane invagination	10 out of 473 genes, 2.1%	43 of 6338 genes, 0.7%	0.000228162	ATG8,SLM4,ATG14,ATG9,ATG1,ATG7,SNX4,ATG2,ATG3,PEP4
7124	pseudohyphal growth	10 out of 473 genes, 2.1%	75 of 6338 genes, 1.2%	0.0223635	ITR1,GPA2,SAK1,IME4,MDS3,NPR3,STE12,CDC42,DFG16,RGA1
51049	regulation of transport	10 out of 473 genes, 2.1%	82 of 6338 genes, 1.3%	0.0401297	FUS3,AGP2,SLY1,RSP5,PHO86,PEP3,CDC42,MDM30,VPS16,OPT2
1403	invasive growth in response to glucose limitation	10 out of 473 genes, 2.1%	60 of 6338 genes, 0.9%	0.00428412	FUS3,FIG2,STE5,DSE1,RME1,STE12,CDC42,RGA1,STE4,RIM20
902	cell morphogenesis	7 out of 473 genes, 1.5%	29 of 6338 genes, 0.5%	0.000957773	BEM1,FIG2,RSP5,GLC7,CDC42,RNY1,OPT2
6865	amino acid transport	7 out of 473 genes, 1.5%	40 of 6338 genes, 0.6%	0.00830907	VBA2,VBA3,UGA4,VBA5,YCT1,TAT2,AGC1
MAC Postdiauxic Up-regulated
GOID	GO term	Frequency	Genome Frequency	p-value	Gene(s)
6366	transcription from RNA polymerase II promoter	85 out of 641 genes, 13.3%	478 of 6338 genes, 7.5%	3.09e-08	FUN30,OAF1,HHF1,CYC8,CDC28,ISW1,SNF5,SGF29,TUP1,MBP1,PHO2,GIS1,HPR1,SWI5,ARG82,REF2,HTB1,RSC3,SRB7,SUM1,ADA2,YHP1,SPP41,ACA1,SWI4,RSP5,GLC7,SPT15,CHD1,RPH1,HAC1,AFT1,TAF6,SNF4,CEG1,ITC1,XRN1,SPT16,RTF1,RAI1,RTG2,RME1,CAF130,GCN5,YTA7,RIM101,RSC30,STE12,RPB3,CST6,ZAP1,SWI3,CBF1,VPS25,IXR1,ABF1,PRR1,NUP133,MLP1,ACE2,VPS34,PDR8,VPS36,SEN1,YOX1,TAF8,NPL6,HOT1,TAF7,SIN4,TOP1,AZF1,YRM1,PIP2,NDD1,SSN3,M…
42221	response to chemical	72 out of 641 genes, 11.2%	437 of 6338 genes, 6.9%	6.86e-06	PMT2,OAF1,QDR3,ZTA1,TPS1,BEM1,SNF5,TUP1,RDS1,PTC1,PMT1,RGT2,SNF3,VMS1,PPH3,STE5,CTA1,AKR1,YPR1,VPS74,SNF1,FRD1,MXR1,DSE1,RSP5,GLC7,HSP12,HAC1,RIM15,ITC1,RTG2,CTT1,ATF2,RIM101,VMR1,IRE1,STE12,CST6,BCK1,GSH1,SWI3,CBF1,GRR1,YJR096W,VPS25,IXR1,LHS1,PRR1,SEC13,CDC42,SEC61,VPS36,CNA1,SST2,CMP2,DAK1,DNF3,NCE103,EOS1,RAS2,CLA4,SPT20,AZF1,GCY1,STE4,PIP2,SSN3,BRO1,GLR1,POS5,AFT2,YAR1
278	mitotic cell cycle	66 out of 641 genes, 10.3%	327 of 6338 genes, 5.2%	6.63e-09	LTE1,POL30,CYC8,CDC28,KCC4,MRC1,CDC10,TUP1,MCD1,MBP1,NUR1,PPH21,CDC9,PPH22,SWI5,MNN10,RSC3,SUM1,CDC40,YHP1,GIN4,SWI4,GLC7,TUB2,CDC14,AFT1,XRN1,CDC55,DOC1,RME1,RSR1,RIM101,CDC12,NET1,CDC11,GRR1,BUD4,MYO3,ACE2,CDC42,CDC3,YOX1,TUB1,ZDS2,TUB3,MYO5,NUP53,ZDS1,HHT2,TOP2,APC1,BNI4,CLA4,TOP1,SLK19,BFR1,RFC1,BUD7,MYO2,NDD1,NUD1,HOS3,AIM44,NIP100,IPL1,DBF20
6520	cellular amino acid metabolic process	57 out of 641 genes, 8.9%	211 of 6338 genes, 3.3%	3.14e-13	GDH3,ILS1,MIS1,LYS2,HIS7,THR4,PHO2,LYS21,LYS20,GCV1,KRS1,HOM2,ARG82,LYS4,YDR341C,HOM3,ARG5,6,SER3,TRP2,FRS2,LEU1,TRP5,ADH4,PDC6,TYS1,ADE3,DIA4,ARG4,DED81,MSR1,SER33,THS1,LYS12,HIS5,LYS1,ARG3,ILV3,CPA2,HOM6,TRP3,MET1,MTD1,DPS1,MHT1,AAT2,PDC5,MET17,GCV2,YNL247W,ARG8,GLN4,SER1,PRO2,GDH1,ISM1,CDC60,SAM4
5975	carbohydrate metabolic process	51 out of 641 genes, 8%	258 of 6338 genes, 4.1%	6.25e-07	PMT2,TPS1,ROT2,SNF5,PSA1,PMT1,KCS1,MNN10,INM2,YPR1,SNF1,KRE2,GDA1,PMI40,YND1,GPP2,SAK1,GLC7,CWH41,SNF4,TOS3,TDH3,MAL11,GUT1,IRE1,GPP1,SUC2,OST1,TDH1,SWI3,TDH2,YJR030C,CBF1,YJR096W,MNN4,GAL2,PDC5,EXG1,YLR345W,DAK1,TSL1,VAN1,BCH1,TPS3,EOS1,GCY1,BUD7,PMT3,KRE5,KTR6,ALG5
6325	chromatin organization	49 out of 641 genes, 7.6%	261 of 6338 genes, 4.1%	4.87e-06	FUN30,OAF1,NUP170,HHF1,HHT1,CYC8,CDC28,ISW1,SNF5,SGF29,PAT1,TUP1,PHO2,LYS20,GIS1,NGG1,HTB1,RSC3,EAF1,ADA2,RSP5,GLC7,CHD1,RPH1,TAF6,ITC1,HOS2,SPT16,DOC1,RTF1,RTG2,GCN5,YTA7,RSC30,HOS4,SWI3,CBF1,ABF1,MLP1,NPL6,HHF2,HHT2,TOP2,TOP1,SPT20,HOS3,ARP7,SPN1,SGV1
48285	organelle fission	47 out of 641 genes, 7.3%	291 of 6338 genes, 4.6%	0.000375593	LTE1,POL30,CYC8,CDC28,MRC1,CDC10,TUP1,MCD1,NUR1,PPH21,PPH22,SNF3,PPH3,SWI5,SUM1,GLC7,HAC1,RIM15,TUB2,CDC14,AFT1,CDC55,IME4,HOS2,DOC1,RME1,DBF2,NPR3,RIM101,MSC7,HOS4,NET1,CDC42,TUB1,TUB3,NUP53,HHT2,TOP2,APC1,CLA4,TOP1,SLK19,BFR1,NUD1,TGS1,IPL1,DBF20
33043	regulation of organelle organization	42 out of 641 genes, 6.6%	288 of 6338 genes, 4.5%	0.00535509	LTE1,OAF1,CDC28,ISW1,RIM1,NUR1,PPH21,PPH22,SNF3,AIM7,PPH3,SLY1,ADA2,RSP5,GLC7,CHD1,RIM15,CDC14,CDC55,HOS2,DOC1,RTF1,RTG2,RME1,YTA7,NPR3,HOS4,NET1,PEP3,CDC42,CRN1,NUP53,HHT2,APC1,CLA4,SSK2,BFR1,VPS16,KIP2,TGS1,IPL1,SGV1
55085	transmembrane transport	41 out of 641 genes, 6.4%	235 of 6338 genes, 3.7%	0.00014984	QDR3,BAP2,TAT1,YBR241C,PCA1,AGP1,GGC1,HXT15,MPH2,ENA5,ENA2,ENA1,BAP3,PEX3,HXT7,HXT6,HXT3,YDR387C,ITR1,GNP1,STL1,SPF1,CAN1,HXT13,HXT10,AGP3,VPS73,PEX14,TIM21,PEX4,LHS1,PXA2,JEN1,PEX13,SEC61,PHO84,PEX12,CLA4,PEX6,SKM1,SRP68
6605	protein targeting	41 out of 641 genes, 6.4%	285 of 6338 genes, 4.5%	0.00739848	PEP1,NUP170,STP22,AKR1,PEX3,NUP145,VPS73,PEX14,ATG1,RTG2,TIM21,PEX4,NUP159,MLP2,VPS25,NUP100,LHS1,NUP133,MLP1,VPS13,SRN2,PEX13,SEC61,VPS36,PEX12,IMP2,NUP116,NPL6,POM152,NUP53,MON2,CLA4,PEX6,NUP1,VPS16,VPS28,BRO1,APL5,IPL1,SRP68,COG4
51321	meiotic cell cycle	40 out of 641 genes, 6.2%	278 of 6338 genes, 4.4%	0.00798098	HHF1,HHT1,QDR3,POL30,CDC28,SNF3,VPS54,PPH3,SWF1,GLC7,HAC1,RIM15,TUB2,CDC14,AFT1,IME4,HOS2,RME1,NPR3,RIM101,MSC7,HOS4,IRC19,VPS13,ADE16,GAS2,SUR7,TUB1,TUB3,RIM9,HHF2,HHT2,TOP2,RAS2,SPR1,SLK19,BFR1,NUD1,TGS1,IPL1
23052	signaling	40 out of 641 genes, 6.2%	237 of 6338 genes, 3.7%	0.000367332	PMT2,PKC1,SSK22,PTC1,PMT1,RGT2,SNF3,PPH3,STE5,AKR1,VPS74,FRQ1,TSC11,DSE1,BEM2,HAC1,HOS2,MDS3,RTG2,MSB2,ROM1,PEX4,RSR1,NPR3,IRE1,BCK1,SEC13,CDC42,ROM2,CNA1,SST2,CMP2,PEX6,SSK2,RTC1,SPT20,RAS1,STE4,CDC60,PLC1
6468	protein phosphorylation	38 out of 641 genes, 5.9%	194 of 6338 genes, 3.1%	1.75e-05	KIN3,PKC1,SLI15,CDC28,KCC4,SSK22,PTC1,STE5,KIN1,SNF1,GIN4,SAK1,RIM15,SNF4,TOS3,ATG1,HOS2,DOC1,RTF1,DBF2,IRE1,CDC12,BCK1,CDC11,PRR1,KNS1,KIN2,VPS34,CBK1,APC1,CLA4,SSK2,SKM1,SSN3,YPL150W,IPL1,DBF20,SGV1
7010	cytoskeleton organization	35 out of 641 genes, 5.5%	243 of 6338 genes, 3.8%	0.0116524	SLA1,STU1,PKC1,CDC28,KCC4,CDC10,PPH21,PPH22,AIM7,SWF1,GIN4,TSC11,RSP5,BEM2,CDC14,MLC1,CDC12,MLP2,SPC42,COF1,ACF2,CDC42,CDC3,CRN1,POM152,CBK1,BNI5,CLA4,SSK2,SLK19,MYO2,NUD1,KIP2,NIP100,IPL1
6629	lipid metabolic process	35 out of 641 genes, 5.5%	281 of 6338 genes, 4.4%	0.079134	OAF1,CYC8,CDC28,ELO2,TUP1,LCB2,GIS1,ARG82,VPS74,ERG28,TSC11,RSP5,POX1,PSD2,ATF2,PCT1,HTD2,ELO1,CBF1,OPI3,SAC1,GPI13,ERG3,ERG27,VPS34,STT4,ERG13,ERG5,INP52,CYB5,INP53,PIP2,PLC1,ICL2,VPS4
51726	regulation of cell cycle	34 out of 641 genes, 5.3%	206 of 6338 genes, 3.3%	0.00135286	LTE1,SLI15,CDC28,KCC4,MRC1,NUR1,PPH21,PPH22,SNF3,PPH3,RSC3,GIN4,GLC7,RIM15,CDC14,XRN1,CDC55,HOS2,DOC1,RME1,DBF2,HOS4,NET1,GRR1,CDC42,ZDS2,NUP53,ZDS1,HHT2,TOP2,APC1,CLA4,BFR1,IPL1
6811	ion transport	34 out of 641 genes, 5.3%	236 of 6338 genes, 3.7%	0.0125678	BAP2,TAT1,PCA1,AGP1,ENA5,ENA2,ENA1,BAP3,GNP1,CAN1,FET5,AGP3,AFT1,PMR1,MEP1,HIP1,PXA2,JEN1,GAP1,BPT1,YBT1,CCC1,PHO84,DNF3,YHM2,MEP2,ALP1,MCH5,COT1,MRS2,PXA1,DIP5,SAM3,MEP3
71554	cell wall organization or biogenesis	33 out of 641 genes, 5.1%	201 of 6338 genes, 3.2%	0.00170322	SLA1,PKC1,QDR3,ECM33,ROT2,PSA1,VPS54,PST1,SWF1,MNN10,SNF1,KRE2,PMI40,TSC11,CWH41,RIM101,IRE1,SIM1,BCK1,MYO3,EXG1,GAS2,ROM2,CNA1,MYO5,BCH1,GAS1,CBK1,AZF1,BUD7,KRE5,KTR6,CSR2
55086	nucleobase-containing small molecule metabolic process	33 out of 641 genes, 5.1%	201 of 6338 genes, 3.2%	0.00170322	ADE1,PHO2,ADE8,YEF1,RNR1,NPY1,ADE5,7,ADE6,RNR4,TDH3,ADE3,RNR3,RNR2,TDH1,TDH2,UTR1,OSM1,MTD1,ADE16,PDC5,YLR345W,ADE13,ADE17,ADE4,RAS2,ADE12,RKI1,RAS1,ADE2,SER1,ALD6,POS5,SAM4
70271	protein complex biogenesis	31 out of 641 genes, 4.8%	326 of 6338 genes, 5.1%	0.601122	SLA1,STU1,NUP170,CDC28,ISW1,KCC4,CDC10,AIM7,SLY1,EAF1,GIN4,SEC3,NUP157,CHD1,XRN1,SPT16,IRE1,CDC12,RAV1,SPC42,VPH2,PEP3,CDC3,CRN1,POM152,BNI5,VPS16,MOT1,SEC16,IPL1,VPS4
51186	cofactor metabolic process	31 out of 641 genes, 4.8%	159 of 6338 genes, 2.5%	9.71e-05	MIS1,HEM13,YEF1,RSP5,PDA1,NPY1,COQ8,RNR4,TDH3,PDX1,ADE3,COQ6,TDH1,TDH2,UTR1,OSM1,MET1,MTD1,ISA1,PDC5,COQ9,YLR345W,COQ5,COQ2,COQ10,RKI1,HEM15,ALD6,COX10,POS5,SAM4
51169	nuclear transport	27 out of 641 genes, 4.2%	178 of 6338 genes, 2.8%	0.0114611	NUP170,ASM4,HPR1,NUP157,RSP5,RPS26B,NUP145,RPS26A,RTG2,RPF1,NUP159,MLP2,NUP100,NUP133,MLP1,MDM30,NUP116,NPL6,POM152,NUP53,ZDS1,CLA4,NUP1,NOG1,IPL1,YAR1,SPN1
7059	chromosome segregation	26 out of 641 genes, 4.1%	189 of 6338 genes, 3%	0.0399607	LTE1,KIN3,NUP170,POL30,SLI15,CDC28,MRC1,PAT1,MCD1,PPH21,PPH22,GLC7,TUB2,CDC14,AFT1,CDC55,DOC1,CBF1,TUB1,TUB3,HHT2,APC1,TOP1,SLK19,NUD1,IPL1
6260	DNA replication	23 out of 641 genes, 3.6%	154 of 6338 genes, 2.4%	0.0204016	POL30,CDC28,MRC1,RIM1,MCD1,CDC9,DOA4,RSC3,SUM1,SAK1,GLC7,CHD1,RPO41,SPT16,ABF1,SEN1,TOP2,TOP1,RFC1,MIP1,SUV3,TGS1,MCM4
8643	carbohydrate transport	22 out of 641 genes, 3.4%	33 of 6338 genes, 0.5%	3.13e-16	SNF3,HXT15,MPH2,HXT7,HXT6,HXT3,STL1,HXT13,HXT10,MAL11,HXT4,HXT1,HXT5,HXT8,HXT9,HXT16,MPH3,GAL2,HXT2,HXT14,HXT17,HXT11
6873	cellular ion homeostasis	21 out of 641 genes, 3.3%	124 of 6338 genes, 2%	0.00599093	PCA1,GGC1,RRG1,PPZ2,SPF1,TMN3,GLC7,PMR1,DBF2,RAV1,UTR1,MNR2,VPH2,CCC1,CNA1,PPZ1,CMP2,ZRC1,YVC1,COT1,AFT2
43934	sporulation	21 out of 641 genes, 3.3%	133 of 6338 genes, 2.1%	0.0135482	HHF1,HHT1,QDR3,CDC10,VPS54,SWF1,PMD1,GLC7,MDS3,RIM101,IRC19,VPS13,ADE16,GAS2,SUR7,RIM9,HHF2,HHT2,RAS2,SPR1,RIM20
31399	regulation of protein modification process	20 out of 641 genes, 3.1%	133 of 6338 genes, 2.1%	0.0253041	STP22,PTC1,PPH21,PPH22,STE5,ADA2,GLC7,CHD1,CDC55,HOS2,DOC1,RTF1,OSH3,CDC12,CDC11,NUP53,HHT2,APC1,IPL1,SGV1
910	cytokinesis	20 out of 641 genes, 3.1%	79 of 6338 genes, 1.2%	2.38e-05	SLI15,CDC10,MNN10,CDC14,MLC1,DBF2,RSR1,RIM101,CDC12,CDC11,BUD4,MYO3,CDC3,MYO5,BNI4,BUD7,MYO2,AIM44,IPL1,DBF20
32787	monocarboxylic acid metabolic process	20 out of 641 genes, 3.1%	133 of 6338 genes, 2.1%	0.0253041	OAF1,CYC8,ELO2,TUP1,ALD5,RSP5,PDA1,POX1,TDH3,PDX1,HTD2,TDH1,ELO1,TDH2,ISA1,PDC5,YLR345W,PIP2,ALD6,ICL2
746	conjugation	19 out of 641 genes, 3%	125 of 6338 genes, 2%	0.0251423	BEM1,PTC1,STE5,AKR1,DSE1,RSP5,RSR1,SCW4,OSH3,STE12,GRR1,PRR1,CDC42,CNA1,SST2,CMP2,DNF3,SCW10,STE4
70925	organelle assembly	19 out of 641 genes, 3%	123 of 6338 genes, 1.9%	0.0214401	PKC1,CDC28,KCC4,CDC10,PAT1,SEC7,GIN4,TIF4632,MRH4,ATG1,TIF4631,NPR3,RPF1,CDC12,MDN1,RPS31,CDC3,BNI5,IPL1
15931	nucleobase-containing compound transport	19 out of 641 genes, 3%	124 of 6338 genes, 2%	0.0232347	ASM4,GGC1,HPR1,RSP5,RPS26B,NUP145,RPS26A,VRG4,NUP159,MLP2,NUP100,NUP133,MLP1,MDM30,NUP116,ZDS1,NUP1,SAM3,SPN1
6970	response to osmotic stress	18 out of 641 genes, 2.8%	89 of 6338 genes, 1.4%	0.00119367	SSK22,PTC1,ENA1,GPP2,HSP12,CDC14,MSB2,CTT1,GPP1,MYO3,MNN4,PSR1,PSR2,MYO5,HOT1,SSK2,ALD6,YAR1
16570	histone modification	17 out of 641 genes, 2.7%	112 of 6338 genes, 1.8%	0.0312639	HHF1,SGF29,GIS1,NGG1,ADA2,GLC7,CHD1,RPH1,TAF6,HOS2,RTF1,GCN5,HOS4,HHF2,SPT20,HOS3,SGV1
6997	nucleus organization	17 out of 641 genes, 2.7%	66 of 6338 genes, 1.0%	6.24e-05	NUP170,ASM4,NUP157,NUP145,OSH3,NUP159,NET1,NUP100,TOF2,NUP133,MLP1,SEC13,NUP116,POM152,NUP53,SYH1,TGS1
6979	response to oxidative stress	17 out of 641 genes, 2.7%	101 of 6338 genes, 1.6%	0.0117071	ZTA1,TPS1,CTA1,YPR1,MXR1,HSP12,RIM15,CTT1,GSH1,YJR096W,NCE103,EOS1,GCY1,GLR1,POS5,AFT2,YAR1
42594	response to starvation	17 out of 641 genes, 2.7%	119 of 6338 genes, 1.9%	0.0525509	PKC1,ENA1,GIS1,SEC7,SNF1,RSP5,RIM15,AFT1,ATG1,NPR3,ZAP1,BCK1,VPS34,ATG39,GCD1,AFT2,COG4
6486	protein glycosylation	16 out of 641 genes, 2.5%	62 of 6338 genes, 1%	9.25e-05	PMT2,PSA1,PMT1,MNN10,KRE2,GDA1,PMI40,YND1,CWH41,OST1,MNN4,VAN1,EOS1,PMT3,KTR6,ALG5
6354	DNA-templated transcription, elongation	16 out of 641 genes, 2.5%	92 of 6338 genes, 1.5%	0.0098841	ISW1,HPR1,RSC3,CHD1,XRN1,SPT16,RTF1,CAF130,GCN5,RSC30,VPS34,NPL6,TOP1,ARP7,NOT5,SPN1
51049	regulation of transport	16 out of 641 genes, 2.5%	82 of 6338 genes, 1.3%	0.00295377	CYC8,TUP1,SWF1,SLY1,AKR1,RSP5,AFT1,MLP2,MLP1,PEP3,CDC42,MDM30,ROM2,CLA4,VPS16,IPL1
51052	regulation of DNA metabolic process	15 out of 641 genes, 2.3%	102 of 6338 genes, 1.6%	0.0493228	POL30,CDC28,MRC1,RIM1,DOA4,PPH3,SWI5,RSC3,SUM1,CHD1,RTF1,SWI3,TOP2,TOP1,TGS1
7124	pseudohyphal growth	15 out of 641 genes, 2.3%	75 of 6338 genes, 1.2%	0.00286395	SNF1,ITR1,TMN3,SAK1,PDA1,IME4,MDS3,NPR3,DIA4,OSH3,STE12,DSE2,CDC42,RAS2,MEP2
7114	cell budding	14 out of 641 genes, 2.2%	59 of 6338 genes, 0.9%	0.000578613	CDC28,KCC4,PPH21,PPH22,GIN4,GLC7,RSR1,TAO3,BUD4,MYO3,CDC42,MYO5,CBK1,MYO2
1403	invasive growth in response to glucose limitation	14 out of 641 genes, 2.2%	60 of 6338 genes, 0.9%	0.000701056	SNF5,TUP1,STE5,SNF1,TMN3,DSE1,RME1,YTA7,DIA4,OSH3,STE12,CDC42,STE4,RIM20
6418	tRNA aminoacylation for protein translation	14 out of 641 genes, 2.2%	36 of 6338 genes, 0.6%	7.4e-07	ILS1,KRS1,YDR341C,FRS2,TYS1,DIA4,DED81,MSR1,THS1,DPS1,YNL247W,GLN4,ISM1,CDC60
6766	vitamin metabolic process	13 out of 641 genes, 2.0%	44 of 6338 genes, 0.7%	6.53e-05	MIS1,THI13,THI5,SNZ3,SNO3,THI11,ISA1,SNO1,SNZ1,THI12,SNZ2,SNO2,RKI1
MAC Anaerobic Up-regulated
GOID	GO term	Frequency	Genome Frequency	p-value	Gene(s)
7005	mitochondrion organization	58 out of 246 genes, 23.6%	418 of 6338 genes, 6.6%	2.83e-19	SSA1,CMC2,TCM62,MRPL36,FZO1,MRPL37,MRPL32,IMG2,MRP10,RSM24,MSS116,MHR1,MRPS28,MRP1,MRP20,MRPL28,RSM28,ECM10,RSP5,RPO41,ATG1,COX13,RSM27,MRPL9,MRP4,DIA4,RRF1,PTH1,RSM25,AIM23,ATP12,SSC1,RSM7,MGM101,MRPL38,MST1,MRPL20,COX19,FMP25,ACO1,ATP10,MRPL4,YML6,MRP7,NAM9,MRPL22,MRPL17,MRPL10,RCF2,ATP23,MRPS12,MRPL23,PET123,MSD1,MRPL40,HSP82,YME1,MRP2
32543	mitochondrial translation	37 out of 246 genes, 15.0%	167 of 6338 genes, 2.6%	1.08e-19	MRPL36,MRPL37,MRPL32,IMG2,MRP10,RSM24,MHR1,MRPS28,MRP1,MRP20,MRPL28,RSM28,RSM27,MRPL9,MRP4,DIA4,RRF1,PTH1,RSM25,AIM23,RSM7,MRPL38,MST1,MRPL20,MRPL4,YML6,MRP7,NAM9,MRPL22,MRPL17,MRPL10,MRPS12,MRPL23,PET123,MSD1,MRPL40,MRP2
5975	carbohydrate metabolic process	29 out of 246 genes, 11.8%	258 of 6338 genes, 4.1%	4.81e-08	TPS1,NDE2,INM2,SNF1,GIP2,SAK1,GLC7,GSY1,TOS3,TDH3,MAL11,GUT1,PIG2,GUT2,SUC2,KAR2,TDH1,TDH2,YJR096W,HSP104,GAL2,PDC5,GSY2,EXG1,TSL1,NDE1,TPS3,GPH1,GDB1
42221	response to chemical	29 out of 246 genes, 11.8%	437 of 6338 genes, 6.9%	0.00145793	FUS3,HAP3,TPS1,RGT2,SNF3,STE5,MHR1,SNF1,DSE1,RSP5,GLC7,HSP12,GAT1,HAC1,RIM15,CTT1,RIM101,VMR1,KAR2,YJR096W,HSP104,FRA1,FPS1,SST2,FET3,GAD1,MDG1,STE4,AFT2
8643	carbohydrate transport	23 out of 246 genes, 9.3%	33 of 6338 genes, 0.5%	1.27e-27	SNF3,HXT15,MPH2,HXT7,HXT6,HXT3,STL1,HXT13,HXT10,MAL11,HXT4,HXT1,HXT5,HXT8,HXT9,HXT16,MPH3,FPS1,GAL2,HXT2,HXT14,HXT17,HXT11
55085	transmembrane transport	21 out of 246 genes, 8.5%	235 of 6338 genes, 3.7%	0.000102285	SSA1,SSA3,YBR241C,HXT15,MPH2,HXT7,HXT6,HXT3,YDR387C,ITR1,STL1,HXT13,SSA4,FTR1,HXT10,VPS73,KAR2,SSC1,SSA2,FET3,YME1
6091	generation of precursor metabolites and energy	21 out of 246 genes, 8.5%	154 of 6338 genes, 2.4%	9.03e-08	HAP3,NDE2,MIX14,GIP2,GLC7,GSY1,COX13,TDH3,PIG2,TDH1,TDH2,SDH2,CSF1,PDC5,GSY2,ACO1,ADH3,NDE1,PPA2,GPH1,GDB1
6605	protein targeting	17 out of 246 genes, 6.9%	285 of 6338 genes, 4.5%	0.0277375	SSA1,PEP1,SSA3,YBR137W,ECM10,SSA4,VPS73,NUP49,ATG1,WSC4,KAR2,SSC1,SSA2,VPS13,MON2,HSP82,YME1
51321	meiotic cell cycle	16 out of 246 genes, 6.5%	278 of 6338 genes, 4.4%	0.0215049	SNF3,GLC7,HAC1,RIM15,AFT1,HOS2,RME1,NPR3,RIM101,SPS100,IRC19,VPS13,MSC1,RIM9,SPR1,TGS1
51186	cofactor metabolic process	15 out of 246 genes, 6.1%	159 of 6338 genes, 2.5%	0.000412015	PDB1,NDE2,HEM12,RSP5,HEM2,TDH3,GUT2,TDH1,TDH2,PDC5,ADH3,NDE1,RKI1,ALD4,COX10
23052	signaling	14 out of 246 genes, 5.7%	237 of 6338 genes, 3.7%	0.0217315	FUS3,RGT2,SNF3,STE5,DSE1,BEM2,HAC1,HOS2,MDS3,NPR3,CDC25,SST2,MDG1,STE4
6457	protein folding	12 out of 246 genes, 4.9%	94 of 6338 genes, 1.5%	6.02e-05	SSA1,SSA3,SSE2,ECM10,SSA4,SSC1,SSA2,HSP104,HSC82,SSE1,HSP82,YME1
32787	monocarboxylic acid metabolic process	10 out of 246 genes, 4.1%	133 of 6338 genes, 2.1%	0.013928	PDB1,NDE2,RSP5,TDH3,TDH1,TDH2,PDC5,NDE1,ALD4,ICL2
746	conjugation	9 out of 246 genes, 3.7%	125 of 6338 genes, 2%	0.0229482	FUS3,STE5,DSE1,RSP5,KAR2,FPS1,SST2,MDG1,STE4
6979	response to oxidative stress	9 out of 246 genes, 3.7%	101 of 6338 genes, 1.6%	0.00556613	TPS1,MHR1,HSP12,RIM15,CTT1,YJR096W,HSP104,GAD1,AFT2
42594	response to starvation	9 out of 246 genes, 3.7%	119 of 6338 genes, 1.9%	0.016827	SNF1,RSP5,RIM15,AFT1,ATG1,NPR3,VPS34,ATG39,AFT2
43934	sporulation	9 out of 246 genes, 3.7%	133 of 6338 genes, 2.1%	0.0334303	PMD1,GLC7,MDS3,RIM101,SPS100,IRC19,VPS13,RIM9,SPR1
6766	vitamin metabolic process	8 out of 246 genes, 3.3%	44 of 6338 genes, 0.7%	3.72e-05	THI13,THI5,SNZ3,THI11,SNZ1,THI12,SNZ2,RKI1
9408	response to heat	8 out of 246 genes, 3.3%	68 of 6338 genes, 1.1%	0.00114755	TPS1,SSA4,GLC7,HSP12,RIM15,WSC4,HSP104,HSC82
1403	invasive growth in response to glucose limitation	7 out of 246 genes, 2.8%	60 of 6338 genes, 0.9%	0.00204613	FUS3,STE5,SNF1,DSE1,RME1,DIA4,STE4
9311	oligosaccharide metabolic process	6 out of 246 genes, 2.4%	35 of 6338 genes, 0.6%	0.000322517	TPS1,MAL11,SUC2,HSP104,TSL1,TPS3
7124	pseudohyphal growth	6 out of 246 genes, 2.4%	75 of 6338 genes, 1.2%	0.0256562	SNF1,ITR1,SAK1,MDS3,NPR3,DIA4
Down-regulated genes (FC < -1.5) used here				Go-terms have been corrected using Bonferroni correction: Adj.p-value <0.05
RYT Aerobic Down-regulated
GOID	GO term	Frequency	p-value	Gene(s)
2181	cytoplasmic translation	138 out of 366 genes, 37.7%	1.25e-144	FUN12,RPL19B,RPS8A,RPL23A,RPL32,RPL4A,RPS11B,RPG1,RPL19A,RPS6B,RPL21A,RPS14A,RPS29B,RPL31A,RPP1A,RPL13A,RPS16B,RPL35B,RPL35A,SSB1,RPL4B,RPS11A,RPS13,RPP2B,RPL12B,RPS17B,RPS18A,RPL27B,RPL37B,HYP2,RPL12A,RPL34A,RPS24A,RPS8B,RPL23B,RPS26B,RPL22B,RPL2A,RPL29,RPL30,RPL24A,RPL7A,RPL28,RPL1B,RPL9A,RPS26A,RPS25A,RPL26B,RPL11B,RPL24B,RPS0A,RPL14B,RPS20,RPL8A,RPL27A,RPS27B,SSZ1,RPL42B,RPS4B,RPL2B,RPL34B,RP…
6520	cellular amino acid metabolic process	71 out of 366 genes, 19.4%	2.77e-38	GDH3,ILS1,MIS1,LYS2,GRS1,SHM1,HIS4,THR4,LYS21,LYS20,KRS1,HOM2,YDR341C,SAM2,SAH1,HOM3,SER3,ILV1,TRP2,MET6,FRS2,LEU1,ARC1,MET13,ARO2,ARO8,GUS1,ASN2,TYS1,ADE3,MES1,ARG4,DED81,YHR020W,MSR1,SER33,THS1,LYS12,LYS1,URA2,MET3,ILV3,MET5,HOM6,MET14,TRP3,DPS1,MHT1,AAT2,PDC1,FRS1,SAM1,MET17,ILV5,ADH3,ILV2,GCV2,LEU4,FOL1,LYS9,ARG8,LEU9,GLN4,SER1,PRO2,GDH1,CDC60,SAM4,HTS1,GRS2,ASN1
6364	rRNA processing	47 out of 366 genes, 12.8%	9.34e-11	FUN12,RPS8A,RPS11B,RPS6B,SPB1,RPS14A,RPS16B,RPL35B,RPL35A,SSB1,RPS11A,RPS13,RPS18A,RPS24A,RPS8B,RPL30,RPL7A,RPS23A,RPS0A,ZUO1,RPS20,RPL8A,RPS27B,SSZ1,RRP3,RPS24B,NOP9,RPS21B,RPS14B,RPS27A,RPS21A,RPL8B,RPS0B,CBF5,HCR1,RPS1A,RPS18B,RPS1B,RPS16A,NGL2,DBP2,SSB2,KRI1,RPS6A,RPL7B,TIF6,RPS23B
42274	ribosomal small subunit biogenesis	36 out of 366 genes, 9.8%	3.07e-16	FUN12,RPS8A,RPS11B,RPS6B,RPS14A,RPS16B,RPS11A,RPS13,RPS17B,RPS18A,RPS24A,RPS8B,RPS23A,RPS0A,RPS20,RPS27B,RRP3,RPS24B,NOP9,RPS21B,RPS14B,RPS27A,RPS21A,RPS0B,HCR1,RPS1A,RPS17A,RPS18B,RPS1B,RPS16A,RPS19B,KRI1,RPS19A,RPS6A,NEW1,RPS23B
55086	nucleobase-containing small molecule metabolic process	34 out of 366 genes, 9.3%	2.43e-09	CDC19,URA7,PGI1,PGK1,SAM2,SAH1,ADE5,7,ADE6,RNR4,TDH3,ADE3,ENO1,ENO2,RNR2,TDH1,URA2,TDH2,URA8,ADO1,FBA1,GPM1,ADE16,PDC1,SAM1,ADE13,IMD3,ADH3,ADE17,PFK2,GUA1,ADE4,ADE12,SER1,SAM4
51169	nuclear transport	30 out of 366 genes, 8.2%	2.08e-08	SSB1,YRB1,ARX1,NPL3,RPS18A,ARB1,RPS26B,RPS2,RPS26A,RPS0A,ZUO1,RPL40A,NOP9,RPS5,NUP100,RPL40B,RPS0B,RPS28B,RPS18B,NUP116,RPS10B,RPS3,SSB2,RPS19B,RPS15,RPS19A,RPS28A,RPS10A,NEW1,TIF6
70925	organelle assembly	28 out of 366 genes, 7.7%	3.51e-11	FUN12,RPS11B,RPS14A,RPS11A,MAK21,RPL12B,RPS17B,RPL12A,TIF4632,RPL11B,TIF4631,RPS0A,RPS27B,RPL40A,RPS14B,RPS27A,RPL40B,RPS0B,RPL10,RPP0,RPL6B,RPS17A,RPL6A,RPL25,RPL3,RPL5,TIF5,RPL11A
42255	ribosome assembly	26 out of 366 genes, 7.1%	2.27e-19	FUN12,RPS11B,RPS14A,RPS11A,MAK21,RPL12B,RPS17B,RPL12A,RPL11B,RPS0A,RPS27B,RPL40A,RPS14B,RPS27A,RPL40B,RPS0B,RPL10,RPP0,RPL6B,RPS17A,RPL6A,RPL25,RPL3,RPL5,TIF5,RPL11A
6417	regulation of translation	26 out of 366 genes, 7.1%	7.28e-12	EFB1,FUN12,RPL31A,SSB1,EFT2,NPL3,HYP2,GCD11,PAB1,RPS2,GCN1,RPS23A,ZUO1,SSZ1,TIF2,ANB1,RPS5,TIF1,STM1,RPL31B,ASC1,SSB2,GIS2,EFT1,TIF5,RPS23B
42273	ribosomal large subunit biogenesis	23 out of 366 genes, 6.3%	8.01e-10	SPB1,RPL35B,RPL35A,MAK21,RPL12B,RPL12A,RPL7A,RPL11B,TIF4631,RPL8A,RPL40A,RPL40B,RPL8B,RPL10,RPP0,RPL6B,RPL6A,RPL25,RPL3,RPL5,RPL7B,TIF6,RPL11A
15931	nucleobase-containing compound transport	22 out of 366 genes, 6.0%	4.65e-07	GGC1,YRB1,NPL3,RPS18A,RPS26B,RPS2,RPS26A,RPS0A,RPS5,NUP100,RPS0B,RPS28B,RPS18B,NUP116,RPS10B,RPS3,RPS19B,RPS15,RPS19A,RPS28A,RPS10A,NEW1
8643	carbohydrate transport	22 out of 366 genes, 6.0%	9.12e-22	SNF3,HXT15,MPH2,HXT7,HXT6,HXT3,STL1,HXT13,HXT10,MAL11,HXT4,HXT1,HXT5,HXT8,HXT9,HXT16,MPH3,GAL2,HXT2,HXT14,HXT17,HXT11
51186	cofactor metabolic process	20 out of 366 genes, 5.5%	0.000290869	CDC19,MIS1,PGI1,PGK1,SAM2,RNR4,TDH3,ADE3,ENO1,ENO2,TDH1,TDH2,FBA1,GPM1,PDC1,SAM1,ADH3,PFK2,FOL1,SAM4
6418	tRNA aminoacylation for protein translation	19 out of 366 genes, 5.2%	3.2e-16	ILS1,GRS1,KRS1,YDR341C,FRS2,ARC1,GUS1,TYS1,MES1,DED81,YHR020W,MSR1,THS1,DPS1,FRS1,GLN4,CDC60,HTS1,GRS2
6413	translational initiation	18 out of 366 genes, 4.9%	5.89e-10	FUN12,RPG1,HYP2,GCD11,PAB1,TIF4632,TIF4631,TIF2,SUI2,TIF1,STM1,TIF34,TIF11,CDC33,PRT1,SUI3,TIF5,TIF3
6091	generation of precursor metabolites and energy	14 out of 366 genes, 3.8%	0.0318145	CDC19,PGI1,PGK1,TDH3,ENO1,ENO2,TDH1,TDH2,FBA1,GPM1,ADE16,PDC1,ADH3,PFK2
32787	monocarboxylic acid metabolic process	13 out of 366 genes, 3.6%	0.0207481	CDC19,PGI1,PGK1,TDH3,ENO1,ENO2,TDH1,TDH2,FBA1,GPM1,PDC1,PFK2,PYK2
6766	vitamin metabolic process	7 out of 366 genes, 1.9%	0.00324651	MIS1,SNZ3,SNO3,SNO1,SNZ1,SNZ2,SNO2
RYT Postdiauxic Down-regulated
GOID	GO term	Frequency	Genome Frequency	p-value	Gene(s)
7005	mitochondrion organization	56 out of 507 genes, 11.0%	418 of 6338 genes, 6.6%	3.23e-05	SSA1,ATG8,CBP6,MRPS9,FZO1,OM14,SDH8,NFS1,MIC10,MRPL32,COX20,MHR1,SDH6,MRP20,SDH7,ECM10,MIC19,ATG1,MDM34,PHB1,CBP4,MIC26,COA3,AIM23,SSC1,AIM24,OCT1,MRPL38,PAM17,DNM1,COX19,PAM18,XDJ1,MAS1,ATG33,RPM2,ATP25,COA6,YME2,POR1,YDJ1,MIC27,MIM1,MDM38,MAM3,SDH5,YOR019W,HSP10,PET123,TUF1,MCP1,MGE1,MRPS16,ATP20,YME1,YLH47
6811	ion transport	50 out of 507 genes, 9.9%	236 of 6338 genes, 3.7%	2.04e-11	ATG22,FEN2,KIN82,GIT1,CCC2,ATP5,AVT6,FTR1,PMC1,MPC1,MDM34,VHT1,TPO2,MPC3,LEU5,SMF2,MPC2,AVT7,POR2,QDR2,MRS3,MIR1,AVT3,MCD4,ZRT3,MRS4,COX19,TPO1,FPS1,UPS1,CCC1,CTR3,FET3,MME1,FAA4,FET4,CRZ1,POR1,ATX1,FPK1,MDM38,SMF1,RSB1,FAA1,ATP4,ATP20,AGC1,CTR1,YLH47,TPO3
5975	carbohydrate metabolic process	46 out of 507 genes, 9.1%	258 of 6338 genes, 4.1%	4.61e-08	NTH2,ADH5,PYC2,NTH1,REG1,TPS2,YPR1,HKR1,SNF1,SDH7,GLC3,MNN1,GSY1,PYC1,AMS1,VID30,MNT2,CAX4,XKS1,GRE3,MNT3,VID28,KAR2,GLG2,FBP26,PGM1,GLG1,GSY2,YLR345W,PGM2,CAT8,CRZ1,GCR2,ALG12,MNT4,OPI10,GPD2,ADH1,MDH2,STD1,GCY1,SNF2,SWI1,GPH1,RHO1,GDB1
42221	response to chemical	46 out of 507 genes, 9.1%	437 of 6338 genes, 6.9%	0.0204805	FLO1,UGA2,FES1,KIN82,GPR1,NTH1,REG1,CTA1,MHR1,YPR1,SNF1,YDR541C,UBC6,HSP12,YGL039W,ASK10,ETP1,GRE3,MET30,QDR2,IMP2',KAR2,SSY5,SOD1,MCR1,STE3,OAF3,CCP1,FRA1,FPS1,ECM38,FET3,CAT8,CRZ1,YDJ1,MET4,MDG1,YNL190W,ATX1,BXI1,FPK1,RTG1,IRA2,CIN5,GCY1,SWI1
6366	transcription from RNA polymerase II promoter	40 out of 507 genes, 7.9%	478 of 6338 genes, 7.5%	0.339348	REG2,TAF5,TAF2,MED2,REG1,YAP6,STP1,RBA50,GTS1,RME1,STP2,VID28,MET30,IMP2',GSM1,SPT10,SOD1,TFA2,OAF3,FRA1,PPR1,SWI6,RPM2,CAT8,CRZ1,MET4,SKO1,GCR2,NRD1,SIP3,GAL11,RTG1,SDH5,CIN5,STD1,TOA1,SNF2,SWI1,NAB3,EAF3
6605	protein targeting	37 out of 507 genes, 7.3%	285 of 6338 genes, 4.5%	0.00108146	SSA1,PEP1,AST1,SSA3,ATG8,KAP104,OM14,GPD1,ECM10,AST2,SSA4,ATG18,ATG1,PEX8,VPS62,HSE1,WSC4,KAR2,PBS2,ATG27,PEX2,SPC1,SSC1,VPS70,SSH4,OCT1,PAM17,SSA2,PAM18,XDJ1,MAS1,YDJ1,MIM1,MDH2,HSP10,MGE1,YME1
55085	transmembrane transport	35 out of 507 genes, 6.9%	235 of 6338 genes, 3.7%	9.68e-05	SSA1,SSA3,ATG22,FEN2,GIT1,GPD1,YDL199C,CCC2,ATP5,SSA4,AVT6,FTR1,PMC1,PEX8,QDR2,KAR2,PEX2,SSC1,MIR1,AVT3,PAM17,SSA2,TPO1,PAM18,XDJ1,FET3,MME1,FET4,MIM1,MDH2,HSP10,MGE1,ATP4,ATP20,YME1
55086	nucleobase-containing small molecule metabolic process	32 out of 507 genes, 6.3%	201 of 6338 genes, 3.2%	4.74e-05	IRA1,ADH5,GPD1,COX9,ADK1,ATP5,URH1,PHO8,URC2,ADK2,QCR6,BNA6,COX6,BCY1,GSM1,CAB3,YKL151C,PPR1,YLR345W,ADH2,YMR315W,AAH1,GCR2,GPD2,IRA2,ADH1,STD1,ALD6,ATP4,ATP20,FCY1,QCR2
6629	lipid metabolic process	31 out of 507 genes, 6.1%	281 of 6338 genes, 4.4%	0.0253078	SCT1,ETR1,CDS1,EHT1,ATG15,TGL2,MSS4,FAA2,CHO1,CEM1,GTS1,POX1,CAX4,TAM41,TES1,MCR1,MCD4,ACP1,GPT2,ATG26,UPS1,LCB5,YMR210W,VAC7,PIK1,GRE2,ARF3,LCB4,EEB1,PGC1,FAS2
6091	generation of precursor metabolites and energy	30 out of 507 genes, 5.9%	154 of 6338 genes, 2.4%	1.1e-06	ETR1,ADH5,COX9,REG1,COX20,GLC3,RGI1,GSY1,QCR6,JAC1,LSC2,COX6,RGI2,GSM1,GLG2,CBP1,SOD1,PGM1,GLG1,GSY2,YLR345W,MIX17,PGM2,PPA2,GCR2,SDH5,ADH1,GPH1,GDB1,QCR2
6873	cellular ion homeostasis	28 out of 507 genes, 5.5%	124 of 6338 genes, 2%	8.59e-08	NFS1,SAT4,YFH1,CCC2,IZH1,FTR1,PMC1,SMF2,PTK2,SOD1,NFU1,OCT1,ZRT3,IZH3,CCC1,FET3,PGM2,MMT1,COA6,ATM1,CRZ1,ATX1,MDM38,MAM3,IZH4,SMF1,HRK1,MMT2
51186	cofactor metabolic process	25 out of 507 genes, 4.9%	159 of 6338 genes, 2.5%	0.000320432	ADH5,GPD1,HEM3,HEM1,URH1,PHO8,FAU1,BNA6,LSC2,COQ6,BIO2,PAN5,CAB3,YKL151C,ACP1,YLR345W,FAA4,ADH2,YMR315W,GCR2,FOL1,GPD2,ADH1,FAA1,ALD6
32787	monocarboxylic acid metabolic process	20 out of 507 genes, 3.9%	133 of 6338 genes, 2.1%	0.00185943	UGA2,ETR1,ADH5,EHT1,FAA2,CEM1,LPD1,POX1,BIO2,PAN5,TES1,ACP1,YLR345W,YMR210W,CAT8,GCR2,ADH1,ALD6,EEB1,FAS2
6457	protein folding	17 out of 507 genes, 3.4%	94 of 6338 genes, 1.5%	0.000386144	SSA1,SSA3,SSE2,ECM10,CAJ1,SSA4,PHB1,SSC1,SSA2,XDJ1,CPR6,YDJ1,HSP10,MGE1,MPD1,SSE1,YME1
6979	response to oxidative stress	14 out of 507 genes, 2.8%	101 of 6338 genes, 1.6%	0.0137732	FLO1,UGA2,CTA1,MHR1,YPR1,HSP12,ASK10,GRE3,SOD1,MCR1,CCP1,ATX1,IRA2,GCY1
6970	response to osmotic stress	14 out of 507 genes, 2.8%	89 of 6338 genes, 1.4%	0.00428421	GPD1,MRK1,HKR1,HSP12,GRE3,PBS2,CAB3,RIM11,CRZ1,SKO1,MET22,CIN5,STD1,ALD6
6897	endocytosis	14 out of 507 genes, 2.8%	96 of 6338 genes, 1.5%	0.00875312	SNC1,SDS24,LSB5,FEN2,RIM8,GTS1,YSC84,GVP36,ENT4,SUR7,ARF3,SNC2,LSP1,RHO1
45333	cellular respiration	13 out of 507 genes, 2.6%	84 of 6338 genes, 1.3%	0.00630279	ETR1,COX9,COX20,QCR6,JAC1,LSC2,COX6,CBP1,SOD1,MIX17,PPA2,SDH5,QCR2
51604	protein maturation	11 out of 507 genes, 2.2%	48 of 6338 genes, 0.8%	0.000290506	ATG15,COX20,AFG3,ICP55,ATG18,RIM8,SSY5,SPC1,OCT1,MAS1,YME1
9408	response to heat	11 out of 507 genes, 2.2%	68 of 6338 genes, 1.1%	0.00699746	FLO1,MRK1,TPS2,SSA4,HSP12,WSC4,PBS2,SWI6,LCB5,RIM11,LSP1
6869	lipid transport	10 out of 507 genes, 2%	63 of 6338 genes, 1%	0.010423	KIN82,NPC2,MDM34,LAM1,UPS1,FAA4,SIP3,FPK1,RSB1,FAA1
9311	oligosaccharide metabolic process	9 out of 507 genes, 1.8%	35 of 6338 genes, 0.6%	0.000288384	NTH2,NTH1,TPS2,MNN1,AMS1,PGM1,PGM2,SNF2,SWI1
1403	invasive growth in response to glucose limitation	9 out of 507 genes, 1.8%	60 of 6338 genes, 0.9%	0.0194761	GPR1,SNF1,RIM8,RME1,FLO11,FLO10,GAL11,SNF2,TPK2
RYT Anaerobic Down-regulated
GOID	GO term	Frequency	Genome Frequency	p-value	Gene(s)
6364	rRNA processing	89 out of 590 genes, 15.1%	306 of 6338 genes, 4.8%	5.12e-25	MAK16,MAK5,ENP1,SPB1,KRR1,PWP2,NOP1,DBP10,TSR1,NOP14,SAS10,NHP2,RRP8,RRP1,BFR2,UTP4,FCF1,ESF1,UTP5,NUG1,UTP7,NSA2,LCP5,LOC1,CGR1,DBP3,PRP43,ROK1,NOP7,UTP8,ENP2,NSR1,RRP3,SSF1,IPI1,RPF1,DBP8,UTP9,RIX1,UTP25,UTP18,UTP10,MRT4,MAK11,DHR2,UTP11,EBP2,DBP7,RPF2,DRS1,SOF1,NOC3,EMG1,PWP1,UTP13,DBP9,UTP21,UTP14,ERB1,UTP15,ECM16,RRP5,HAS1,RLP7,NOP2,RIO2,KRI1,RCL1,NOP12,REX4,RRP6,BUD21,RIO1,PNO1,GEP3,RRP36,R…
42274	ribosomal small subunit biogenesis	59 out of 590 genes, 10%	135 of 6338 genes, 2.1%	1.53e-27	ENP1,KRR1,PWP2,TSR1,NOP14,SAS10,NOP6,BFR2,UTP4,FCF1,UTP5,UTP7,LCP5,LOC1,PRP43,ROK1,NOP7,UTP8,ENP2,NSR1,RRP3,DBP8,UTP9,UTP25,UTP18,UTP10,DHR2,RRP14,UTP11,LTV1,SOF1,EMG1,UTP13,UTP21,UTP14,UTP15,ECM16,RRP5,TMA23,HAS1,KRE33,RIO2,KRI1,RCL1,BUD21,RIO1,PNO1,GEP3,RRP36,RRS1,RRP12,NAN1,HRR25,BMS1,NEW1,YAR1,DIM1,MRD1,NOC4
42273	ribosomal large subunit biogenesis	57 out of 590 genes, 9.7%	98 of 6338 genes, 1.5%	1.69e-35	MAK16,MAK5,REI1,SPB1,RSA4,DBP10,SYO1,MAK21,RRP8,RLI1,SSF2,PUF6,NOP16,NUG1,NSA2,LOC1,DBP3,LSG1,PRP43,NOP7,TIF4631,SDA1,SSF1,IPI1,RPF1,RIX1,SQT1,YVH1,ALB1,MRT4,MAK11,RRP14,DBP7,RPF2,DRS1,RIX7,RLP24,DBP9,ERB1,RRP5,HAS1,RLP7,NOP2,NOP15,NOP12,BRX1,REX4,NOC2,YTM1,RRS1,NOP4,NOG1,NOP53,HRR25,NIP7,RRP15,JIP5
42221	response to chemical	51 out of 590 genes, 8.6%	437 of 6338 genes, 6.9%	0.0356171	NCL1,YBL055C,GRX7,FUS1,STE50,HSP30,YCR102C,GRX6,RPN4,RGT2,SNF3,PPH3,RLI1,ACL4,UPC2,CTA1,TSA2,FRD1,SUT1,STF2,MTL1,KSS1,ASK10,RIM101,MNL1,STS1,DAL81,GSH1,SSY5,SAG1,GRR1,LTV1,OAF3,FPS1,AHP1,CCW12,HAP1,MID2,CNA1,TSA1,CMP2,UBC7,IRC21,ECM5,EOS1,YNL134C,PSY2,LAP3,PDR17,YAR1,SUT2
6629	lipid metabolic process	46 out of 590 genes, 7.8%	281 of 6338 genes, 4.4%	4.16e-05	CYC8,CDC28,EHT1,ARE1,CRD1,UPC2,SUR2,ERG26,OLE1,CAX4,TAM41,NCP1,NSG1,ERG9,LSB6,LCB3,ERG20,YSR3,ERG27,ECM22,CSR1,HMG2,ERG6,TCB3,HMG1,PLB1,PAH1,ERG12,YMR210W,ERG8,TCB2,CYB5,NSG2,PGA1,PDR17,ARE2,MVD1,PLB3,TCB1,ALE1,MCT1,ERG10,EEB1,FMP30,GDE1,TAZ1
55085	transmembrane transport	36 out of 590 genes, 6.1%	235 of 6338 genes, 3.7%	0.000908365	BAP2,TAT1,RTC2,YBR241C,AGP1,PHO87,GPD1,HXT15,MPH2,BAP3,UPC2,CCC2,HXT7,HXT6,HXT3,YDR387C,ITR1,GNP1,STL1,CAN1,HXT13,HXT10,AGP3,PMC1,VPS73,SUT1,ZRT1,PHO90,KCH1,TPO1,XDJ1,ZRT2,ECM22,PRM6,YPQ1,SUT2
71554	cell wall organization or biogenesis	34 out of 590 genes, 5.8%	201 of 6338 genes, 3.2%	0.000180298	SKT5,PRS4,CHS3,ECM33,BPH1,PST1,EXG2,KRE2,UTR2,PCM1,PRS2,MTL1,GSC2,CRH1,BGL2,PRS3,RIM101,CHS7,YVH1,TAX4,HSP150,GFA1,PIR3,PIR1,IRS4,CCW12,MID2,CCW14,PUN1,CNA1,UBC7,RHO2,PTP2,KTR6
6811	ion transport	31 out of 590 genes, 5.3%	236 of 6338 genes, 3.7%	0.0184168	BAP2,TAT1,RTC2,AGP1,PHO87,BAP3,CCC2,GNP1,CAN1,AGP3,PMC1,ZRT1,TPO2,HIP1,PHO90,KCH1,GAP1,TPO1,FPS1,ZRT2,CSR1,PRM6,CCS1,PDR17,ALP1,HOL1,YPQ1,DIP5,SAM3,YLH47,TPO3
51169	nuclear transport	27 out of 590 genes, 4.6%	178 of 6338 genes, 2.8%	0.00374887	ECM1,HMT1,REI1,SYO1,RLI1,ARX1,NUG1,KAP123,LSG1,NAB2,UTP8,SDA1,RPF1,NMD3,RIX1,LTV1,LOS1,NAP1,RIX7,BUD20,RIO2,NOG2,RRS1,NOG1,NOP53,NEW1,YAR1
8643	carbohydrate transport	25 out of 590 genes, 4.2%	33 of 6338 genes, 0.5%	2.13e-21	SNF3,HXT15,MPH2,HXT7,HXT6,HXT3,STL1,HXT13,HXT10,ASK10,MAL11,HXT4,HXT1,HXT5,HXT8,HXT9,HXT16,MPH3,FPS1,GAL2,HXT2,HXT14,HXT17,HXT11,RGC1
70925	organelle assembly	23 out of 590 genes, 3.9%	123 of 6338 genes, 1.9%	0.000337628	SEC18,CDC28,RSA4,MAK21,SSF2,TIF4632,LSG1,NSR1,TIF4631,SSF1,IPI1,RPF1,RIX1,SQT1,YVH1,MRT4,MAK11,YPT52,RPF2,DRS1,BRX1,REX4,MRD1
6360	transcription from RNA polymerase I promoter	20 out of 590 genes, 3.4%	65 of 6338 genes, 1.0%	1.87e-07	RXT3,RPA14,UTP4,UTP5,UTP8,UTP9,UTP10,RPA34,RRN3,RRN11,UTP15,RPC19,RPA49,RIO1,RPA43,RPA190,NAN1,UME1,RPA135,RPC40
51186	cofactor metabolic process	20 out of 590 genes, 3.4%	159 of 6338 genes, 2.5%	0.0627103	MIS1,ADH5,ECM31,GPD1,PDC2,HEM14,COX15,FOL2,ERC1,PAN6,OSM1,PDC5,HMG1,ERG12,ERG8,ADH2,FOL1,GPD2,ADH1,HEM15
42255	ribosome assembly	18 out of 590 genes, 3.1%	56 of 6338 genes, 0.9%	3.04e-07	RSA4,MAK21,SSF2,LSG1,NSR1,SSF1,IPI1,RPF1,RIX1,SQT1,YVH1,MRT4,MAK11,RPF2,DRS1,BRX1,REX4,MRD1
6979	response to oxidative stress	17 out of 590 genes, 2.9%	101 of 6338 genes, 1.6%	0.00506308	NCL1,YBL055C,GRX7,HSP30,GRX6,RLI1,CTA1,TSA2,MTL1,ASK10,GSH1,LTV1,AHP1,TSA1,ECM5,EOS1,YAR1
54	ribosomal subunit export from nucleus	17 out of 590 genes, 2.9%	46 of 6338 genes, 0.7%	5e-08	ECM1,RLI1,ARX1,NUG1,LSG1,SDA1,RPF1,NMD3,RIX1,LTV1,RIX7,BUD20,NOG2,RRS1,NOG1,NOP53,YAR1
6865	amino acid transport	13 out of 590 genes, 2.2%	40 of 6338 genes, 0.6%	7.41e-06	BAP2,TAT1,RTC2,AGP1,BAP3,GNP1,CAN1,AGP3,HIP1,GAP1,ALP1,YPQ1,DIP5
MAC Aerobic Down-regulated
GOID	GO term	Frequency	Genome Frequency	p-value	Gene(s)
6364	rRNA processing	97 out of 481 genes, 20.2%	306 of 6338 genes, 4.8%	1.73e-38	MAK16,MAK5,ENP1,RRP7,SPB1,KRR1,RPS14A,RRP43,BUD23,NOP1,DBP10,RPL35B,RPL35A,FAL1,RRP1,BFR2,UTP4,FCF1,ESF1,UTP5,RRP17,UTP7,SPB4,LOC1,CGR1,PRP43,ROK1,NOP7,ENP2,NSR1,SKI6,SSZ1,RRP3,SSF1,NOP10,LRP1,IPI1,GAR1,IMP3,DBP8,RIX1,FAF1,HCA4,UTP18,RPS21B,RPS14B,MPP10,MRT4,MAK11,DHR2,UTP11,EBP2,DBP7,RPS21A,UTP30,RPF2,SOF1,FCF2,REX2,MDN1,CBF5,EMG1,HCR1,PWP1,DBP9,TSR2,UTP14,BUD22,ERB1,UTP15,RLP7,IMP4,DBP2,IPI3,RI…
42274	ribosomal small subunit biogenesis	57 out of 481 genes, 11.9%	135 of 6338 genes, 2.1%	1.59e-30	ENP1,RRP7,KRR1,RPS14A,BUD23,FAL1,BFR2,UTP4,FCF1,UTP5,UTP7,LOC1,PRP43,ROK1,NOP7,ENP2,NSR1,RRP3,IMP3,DBP8,FAF1,UTP18,RPS21B,RPS14B,MPP10,DHR2,RRP14,UTP11,LTV1,RPS21A,UTP30,SOF1,FCF2,EMG1,HCR1,TSR2,UTP14,BUD22,UTP15,TMA23,IMP4,RIO2,TRM112,RCL1,UTP23,TSR3,NOB1,BUD21,RIO1,PNO1,RRP36,RRS1,RRP12,BMS1,NEW1,DIM1,MRD1
42273	ribosomal large subunit biogenesis	50 out of 481 genes, 10.4%	98 of 6338 genes, 1.5%	5.41e-32	MAK16,MAK5,REI1,SPB1,RSA4,DBP10,RPL35B,RPL35A,MAK21,SSF2,PUF6,NOP16,SPB4,LOC1,LSG1,NSA1,PRP43,NOP7,TIF4631,SDA1,SSF1,IPI1,RIX1,SQT1,YVH1,ALB1,MRT4,MAK11,RRP14,DBP7,RPF2,RLP24,RPL10,MDN1,DBP9,ERB1,RLP7,NOP15,IPI3,TRM112,NOP12,BRX1,REX4,YTM1,RRS1,NOP4,NOG1,NOP53,NIP7,RRP15
55085	transmembrane transport	35 out of 481 genes, 7.3%	235 of 6338 genes, 3.7%	3.19e-05	FLR1,BAP2,TAT1,RTC2,RIM2,YBR241C,AGP1,HXT15,MPH2,BAP3,SSS1,HXT7,HXT6,HXT3,ATO3,YDR387C,ITR1,GNP1,STL1,CAN1,HXT13,PIC2,FCY2,FCY21,FCY22,HXT10,AGP3,VPS73,ZRT1,TIM17,JEN1,TPO1,ZRT2,THI7,YPQ1
6520	cellular amino acid metabolic process	35 out of 481 genes, 7.3%	211 of 6338 genes, 3.3%	2.65e-06	CYS3,ADH5,ASP1,YDR341C,ARO10,SAM2,UTR4,GLY1,PRO3,HIS1,MET6,ARC1,ADH4,SER2,YHR020W,MSR1,URA2,MET3,MET14,MAE1,AAT1,MET1,MEU1,PDC1,SAM1,ADH3,ADH2,LEU4,MET2,PLB3,MET22,ADH1,WRS1,LEU9,MET16
5975	carbohydrate metabolic process	32 out of 481 genes, 6.7%	258 of 6338 genes, 4.1%	0.00191191	CDC19,GAL7,GAL10,ADH5,KTR3,PGK1,RBK1,PSA1,NDE2,TPI1,HKR1,SDH7,GDA1,GPP2,CRH1,TDH3,PFK1,ENO1,MAL11,ENO2,GPP1,TDH1,TDH2,FBA1,GPM1,PDC1,GAL2,NDE1,PFK2,ADH1,TYE7,GCR1
6811	ion transport	32 out of 481 genes, 6.7%	236 of 6338 genes, 3.7%	0.000399536	BAP2,TAT1,RTC2,RIM2,AGP1,BAP3,ATO3,GNP1,CAN1,PIC2,AGP3,ZRT1,TPO2,HIP1,PFK1,MRS3,MCD4,JEN1,GAP1,MRS4,TPO1,ZRT2,CCS1,PFK2,MEP2,LYP1,ALP1,YPQ1,SMF1,DIP5,SAM3,TPO3
55086	nucleobase-containing small molecule metabolic process	28 out of 481 genes, 5.8%	201 of 6338 genes, 3.2%	0.000530504	CDC19,ADH5,PGK1,NDE2,TPI1,GUK1,SAM2,TDH3,PFK1,ENO1,ENO2,TDH1,RPE1,URA2,TDH2,FBA1,SDH1,GPM1,PDC1,SAM1,ADH3,NDE1,PFK2,ADH2,AAH1,ADH1,TYE7,GCR1
6091	generation of precursor metabolites and energy	27 out of 481 genes, 5.6%	154 of 6338 genes, 2.4%	1.03e-05	CDC19,ADH5,PGK1,NDE2,TPI1,KGD2,ADH4,TDH3,PFK1,ENO1,ENO2,YJL045W,TDH1,CBP1,TDH2,FBA1,MDH1,SDH1,GPM1,PDC1,ADH3,NDE1,PFK2,ADH1,TYE7,GCR1,CIT3
9451	RNA modification	26 out of 481 genes, 5.4%	170 of 6338 genes, 2.7%	0.000170218	TRM7,SPB1,BUD23,NOP1,SLM3,AIR2,TRM1,PUS2,NCS6,TCD1,NOP10,GAR1,GCD14,TCD2,KTI12,TRM2,CBF5,EMG1,DUS3,TRM9,DUS1,TRM112,TRM10,PAP2,PUS1,DIM1
70925	organelle assembly	26 out of 481 genes, 5.4%	123 of 6338 genes, 1.9%	3.27e-07	RRP7,RPS14A,RSA4,MAK21,SSF2,LSM4,SPB4,TIF4632,LSG1,NSR1,TIF4631,SSF1,IPI1,RIX1,SQT1,YVH1,RPS14B,MRT4,MAK11,RPF2,RPL10,MDN1,IPI3,BRX1,REX4,MRD1
51186	cofactor metabolic process	26 out of 481 genes, 5.4%	159 of 6338 genes, 2.5%	5.26e-05	CDC19,ADH5,PGK1,NDE2,TPI1,SAM2,BUD16,TDH3,PFK1,ENO1,ENO2,TDH1,RPE1,TDH2,FBA1,GPM1,MET1,PDC1,SAM1,ADH3,NDE1,PFK2,ADH2,ADH1,TYE7,GCR1
32787	monocarboxylic acid metabolic process	25 out of 481 genes, 5.2%	133 of 6338 genes, 2.1%	5.48e-06	CDC19,ADH5,PGK1,ELO2,NDE2,TPI1,TDH3,PFK1,ENO1,ENO2,TDH1,ELO1,TDH2,MAE1,FBA1,GPM1,PDC1,NDE1,PFK2,ADH1,TYE7,PYK2,GCR1,FAS2,CIT3
42255	ribosome assembly	23 out of 481 genes, 4.8%	56 of 6338 genes, 0.9%	3.37e-13	RRP7,RPS14A,RSA4,MAK21,SSF2,SPB4,LSG1,NSR1,SSF1,IPI1,RIX1,SQT1,YVH1,RPS14B,MRT4,MAK11,RPF2,RPL10,MDN1,IPI3,BRX1,REX4,MRD1
8033	tRNA processing	22 out of 481 genes, 4.6%	106 of 6338 genes, 1.7%	3.05e-06	TRM7,SLM3,LHP1,AIR2,TRM1,PUS2,NCS6,TCD1,GCD14,TCD2,KTI12,TRM2,DUS3,TRM9,DUS1,POP1,NRD1,TRM112,TRM10,TPT1,PAP2,PUS1
8643	carbohydrate transport	22 out of 481 genes, 4.6%	33 of 6338 genes, 0.5%	4.82e-19	SNF3,HXT15,MPH2,HXT7,HXT6,HXT3,STL1,HXT13,HXT10,MAL11,HXT4,HXT1,HXT5,HXT8,HXT9,HXT16,MPH3,GAL2,HXT2,HXT14,HXT17,HXT11
51169	nuclear transport	21 out of 481 genes, 4.4%	178 of 6338 genes, 2.8%	0.0151454	ECM1,REI1,BUD23,YRB1,ARX1,KAP123,LSG1,RPS2,SDA1,NMD3,RIX1,LTV1,SRP40,BUD20,RIO2,NOG2,THP1,RRS1,NOG1,NOP53,NEW1
2181	cytoplasmic translation	21 out of 481 genes, 4.4%	181 of 6338 genes, 2.9%	0.0181096	TRM7,RPG1,RPS14A,RPL35B,RPL35A,GIR2,TIF35,SSZ1,RPS21B,RPS22A,RPS14B,RPS21A,RPL15A,RPL10,HCR1,RPL38,RPS22B,RPL15B,TIF34,TIF11,TMA46
6401	RNA catabolic process	18 out of 481 genes, 3.7%	132 of 6338 genes, 2.1%	0.00480886	RRP43,AIR2,TPA1,LSM4,UPF3,SKI6,LRP1,AIR1,LSM1,NUC1,CBP1,MRT4,DBP2,POP1,NRD1,TRF5,THP1,PAP2
6360	transcription from RNA polymerase I promoter	16 out of 481 genes, 3.3%	65 of 6338 genes, 1.0%	4.23e-06	RPB5,RPA14,UTP4,UTP5,RPC10,RPA34,RPA12,UTP15,RPC19,RPA49,RIO1,RPB10,RPA43,RPA135,RPC40,RPO26
6865	amino acid transport	14 out of 481 genes, 2.9%	40 of 6338 genes, 0.6%	8.77e-08	BAP2,TAT1,RTC2,AGP1,BAP3,GNP1,CAN1,AGP3,HIP1,GAP1,LYP1,ALP1,YPQ1,DIP5
54	ribosomal subunit export from nucleus	13 out of 481 genes, 2.7%	46 of 6338 genes, 0.7%	4.33e-06	ECM1,BUD23,ARX1,LSG1,SDA1,NMD3,RIX1,LTV1,BUD20,NOG2,RRS1,NOG1,NOP53
6383	transcription from RNA polymerase III promoter	11 out of 481 genes, 2.3%	40 of 6338 genes, 0.6%	2.49e-05	RPB5,RPC53,RPC10,RPC17,RPC25,RPC37,RPC19,RET1,RPB10,RPC40,RPO26
43144	snoRNA processing	10 out of 481 genes, 2.1%	43 of 6338 genes, 0.7%	0.000264389	RRP43,NOP1,SKI6,PXR1,LRP1,CBF5,POP1,NRD1,TRF5,PAP2
6413	translational initiation	8 out of 481 genes, 1.7%	61 of 6338 genes, 1%	0.039119	RPG1,TIF35,TIF4632,TIF4631,TIF2,TIF1,TIF34,TIF11
6766	vitamin metabolic process	8 out of 481 genes, 1.7%	44 of 6338 genes, 0.7%	0.00499735	PHO3,THI2,SNO3,NNT1,SNO1,SNO2,THI20,THI6
MAC Postdiauxic Down-regulated
GOID	GO term	Frequency	Genome Frequency	p-value	Gene(s)
7005	mitochondrion organization	100 out of 813 genes, 12.3%	418 of 6338 genes, 6.6%	3.75e-11	SSA1,GEM1,CBP6,MRPS9,ATG12,MRPL37,SDH8,MIC10,MRPL32,SLM3,MRP10,QRI7,RSM10,YDR115W,KGD2,UPS3,COX20,HSP78,MSW1,MHR1,TIM11,SDH6,MZM1,RSM28,SDH7,EMI1,QCR7,ECM10,RSM18,PET117,MDJ1,YMR31,OLE1,MDM34,MRPL25,CBP4,QCR9,PET54,MIC26,COX23,MAM33,FMC1,COX16,COA3,MRPL8,MRPL49,PAM16,AIM23,TIM17,SSC1,AIM24,CCE1,MDM35,SDH3,TPK3,MRP49,MRPL38,MIC60,PAM17,PUF3,PAM18,COX12,XDJ1,MAS1,UPS2,COA4,HSP60,ATP14,ATG33,RCF1,AT…
6091	generation of precursor metabolites and energy	77 out of 813 genes, 9.5%	154 of 6338 genes, 2.4%	1.14e-30	CDC19,PET9,COR1,ETR1,AAC3,ADH5,PGI1,GLK1,PGK1,COX9,NDE2,DLD1,TPI1,PDC2,KGD2,SDH4,COX20,RIB3,QCR7,CYC7,RGI1,QCR6,YMR31,HXK1,HAP2,HXK2,QCR9,TDH3,ENO1,QCR10,COX6,ENO2,RGI2,MAM33,COX5B,KGD1,YJL045W,TDH1,GSM1,QCR8,CBP1,TDH2,CYC1,UGP1,FBA1,MDH1,PGM1,SDH3,SDH1,GPM1,PET10,PUF3,PDC1,SHH4,PIG1,COX8,NDI1,MIX17,PGM2,NDE1,PAH1,PPA2,IDH1,COX5A,GCR2,CIT1,SDH5,ADH1,CYT1,IDH2,LSC1,GAC1,TYE7,PHO85,PET20,FUM1,CIT3
55086	nucleobase-containing small molecule metabolic process	73 out of 813 genes, 9%	201 of 6338 genes, 3.2%	1.04e-18	CDC19,ATP1,ADH5,PGI1,GLK1,POF1,PGK1,GPD1,COX9,MDH3,NDE2,HNT1,GUD1,TPI1,PDC2,SDH4,ADK1,TIM11,ATP17,URH1,URC2,QCR7,CYC7,QCR6,BNA6,HXK1,HXK2,QCR9,TDH3,ENO1,QCR10,COX6,ENO2,COX5B,GUT2,TDH1,GSM1,RPE1,URA2,QCR8,TDH2,CYC1,ADO1,ATP7,FBA1,YNK1,CAB3,SDH1,YKL151C,GPM1,PDC1,SHH4,ATP14,COX8,APT1,ATP18,NDI1,NDE1,ADH2,YMR315W,IDP3,COX5A,RAS2,AAH1,GCR2,GPD2,ADH1,STD1,CYT1,RAS1,TYE7,ALD4,FCY1
5975	carbohydrate metabolic process	66 out of 813 genes, 8.1%	258 of 6338 genes, 4.1%	4.39e-09	CDC19,RER2,GAL7,GAL10,GAL1,VID24,ADH5,ARA1,PGI1,KTR3,GID7,GLK1,CIT2,PGK1,NDE2,DLD1,NUS1,SOR2,GAL3,TPI1,PDC2,UME6,HKR1,SDH7,HXK1,HXK2,CAX4,TDH3,XKS1,ENO1,GRE3,ENO2,VID28,GUT2,KAR2,TDH1,FBP26,MNN11,MNN5,TDH2,SOR1,UGP1,FBA1,PGM1,GPM1,MNN4,PDC1,XYL2,PIG1,FBP1,PGM2,NDE1,MLS1,GCR2,ALG12,OPI10,GPD2,ADH1,MDH2,STD1,GAC1,GNT1,TYE7,SWI1,PHO85,RHO1
42221	response to chemical	64 out of 813 genes, 7.9%	437 of 6338 genes, 6.9%	0.106758	FLO1,YBL055C,UGA2,GAL1,NRG2,UBC4,FES1,GPX2,FUS1,STE50,POF1,KAR4,HSP30,FIG2,YCR102C,GAL3,NRG1,UBC1,UME6,ADR1,MHR1,TRR1,YDR541C,AFG1,UBC6,YGL039W,HAP2,STF2,MTL1,UFD1,YHB1,ETP1,SOD2,GRE3,TRR2,QDR2,IMP2',KAR2,YJL055W,SAG1,TMA19,AHP1,MID2,UBX2,FAR3,GAD1,DSK2,SIS1,YDJ1,RAS2,YNL134C,CUZ1,YNL190W,PDR16,ATX1,PDR17,BXI1,AGA1,RTG1,CIN5,TMC1,TIM18,SWI1,SGE1
6811	ion transport	63 out of 813 genes, 7.7%	236 of 6338 genes, 3.7%	1.52e-09	PET9,ATP1,VBA3,ADY2,RHB1,FEN2,ERS1,GIT1,VCX1,CCC2,TIM11,ATP17,PIC2,FTR1,PMA1,MPC1,MDM34,FZF1,VHT1,TPO2,TNA1,YHL008C,LEU5,SMF2,CTR2,YIA6,POR2,QDR2,MRS3,SFC1,DAL5,ATP7,AVT3,MCD4,ZRT3,JEN1,FRE2,MRS4,VBA5,TPO1,FRE6,YCT1,UPS1,FRE1,ATP14,ATP18,MME1,FET4,POR1,PDR16,ATX1,PDR17,LYP1,ATO2,PHO91,HOL1,MDM38,SMF1,RSB1,YPR011C,CTR1,YLH47,TPO3
55085	transmembrane transport	61 out of 813 genes, 7.5%	235 of 6338 genes, 3.7%	8.88e-09	SSA1,PET9,SSA3,ATP1,AAC3,VBA3,ADY2,FEN2,ERS1,GIT1,GPD1,VCX1,SSS1,CCC2,TIM11,ATP17,YEA6,AFG1,PIC2,FCY2,FCY21,FCY22,SSA4,FTR1,PMA1,PEX8,TNA1,YIA6,QDR2,KAR2,PAM16,TIM17,PEX2,SSC1,ATP7,SDH3,AVT3,JEN1,MIC60,PAM17,SSA2,TPO1,PAM18,XDJ1,HSP60,ATP14,ATP18,MME1,FET4,TOM22,PHO91,MIM1,MDH2,YOL162W,YOL163W,HSP10,MGE1,TIM18,MGR2,YPR011C,YME1
32787	monocarboxylic acid metabolic process	59 out of 813 genes, 7.3%	133 of 6338 genes, 2.1%	1.76e-20	CDC19,YAT1,ACH1,UGA2,ETR1,ADH5,EHT1,PGI1,GLK1,CIT2,PGK1,MDH3,NDE2,DLD2,TPI1,PDC2,ADR1,DLD3,YER010C,FAA2,CEM1,LPD1,HXK1,OLE1,HXK2,UGA1,TDH3,ENO1,BIO2,PAN5,ENO2,POT1,TDH1,TDH2,TES1,FBA1,GPM1,FAS1,ACP1,PDC1,ECI1,CAT2,CYB2,NDE1,YMR210W,IDP3,MLS1,GCR2,SPS19,GOR1,ADH1,PEX11,TYE7,PYK2,ALD4,EEB1,FAS2,CIT3,PDH1
6629	lipid metabolic process	52 out of 813 genes, 6.4%	281 of 6338 genes, 4.4%	0.00207745	RER2,ETR1,CDS1,EHT1,YPC1,SLC1,MDH3,NUS1,TGL2,UME6,ADR1,KEI1,LPP1,FAA2,ISC1,CEM1,MPO1,OLE1,CAX4,TAM41,ERG1,NSG1,POT1,TES1,MCD4,FAS1,ACP1,UPS2,UPS1,ECI1,PLB1,PAH1,YMR210W,IDP3,NSG2,SPS19,PDR16,PDR17,PIK1,PLB3,PEX11,GRE2,ARF3,ALE1,YDC1,EEB1,KES1,DAP1,PGC1,FAS2,CIT3,PDH1
6605	protein targeting	49 out of 813 genes, 6.0%	285 of 6338 genes, 4.5%	0.0116868	SSA1,AST1,SSA3,KAP104,VID24,ATG14,YBR137W,ATG12,GPD1,YRB1,SSS1,ECM10,AFG1,NTF2,AST2,SSA4,ATG18,PEX8,VPS62,WSC4,KAR2,PAM16,TIM17,PEX2,SPC1,SSC1,NPA3,VPS70,SDH3,YPT52,MIC60,PAM17,SSA2,PAM18,XDJ1,MAS1,HSP60,HRI1,YDJ1,TOM22,MIM1,MDH2,HSP10,MGE1,TIM18,MGR2,ATG21,HSP82,YME1
45333	cellular respiration	46 out of 813 genes, 5.7%	84 of 6338 genes, 1.3%	3.11e-21	PET9,COR1,ETR1,AAC3,COX9,DLD1,KGD2,SDH4,COX20,RIB3,QCR7,CYC7,QCR6,YMR31,HAP2,QCR9,QCR10,COX6,MAM33,COX5B,KGD1,YJL045W,QCR8,CBP1,CYC1,MDH1,SDH3,SDH1,PET10,PUF3,SHH4,COX8,NDI1,MIX17,PAH1,PPA2,IDH1,COX5A,CIT1,SDH5,CYT1,IDH2,LSC1,PET20,FUM1,CIT3
51186	cofactor metabolic process	46 out of 813 genes, 5.7%	159 of 6338 genes, 2.5%	1.33e-08	CDC19,ADH5,PGI1,GLK1,POF1,PGK1,GPD1,MDH3,NDE2,HEM3,TPI1,PDC2,URH1,BUD16,FAU1,BNA6,HXK1,HXK2,TDH3,ENO1,BIO2,PAN5,ENO2,GUT2,TDH1,RPE1,TDH2,FBA1,CAB3,YKL151C,GPM1,ACP1,PDC1,NDI1,NDE1,ADH2,YMR315W,IDP3,GCR2,FOL1,CIT1,GPD2,ADH1,LSC1,TYE7,ALD4
32543	mitochondrial translation	30 out of 813 genes, 3.7%	167 of 6338 genes, 2.6%	0.0202482	CBP6,MRPS9,MRPL37,MRPL32,MRP10,RSM10,YDR115W,MSW1,MHR1,RSM28,RSM18,YMR31,MRPL25,PET54,MAM33,COA3,MRPL8,MRPL49,AIM23,MRP49,MRPL38,MRPS8,MSK1,SWS2,MRPL10,MRPS18,MDM38,PET123,MRPS16,MRPL51
6873	cellular ion homeostasis	28 out of 813 genes, 3.4%	124 of 6338 genes, 2%	0.000788358	SAT4,YFH1,VCX1,CCC2,IZH1,PIC2,FTR1,SMF2,CTR2,HAL5,NFU1,ZRT3,FRE6,IZH3,FRE8,PGM2,MMT1,COA6,ATX1,MDM38,MAM3,IZH4,SMF1,ISU2,HRK1,FRE3,ISU1,MMT2
6457	protein folding	26 out of 813 genes, 3.2%	94 of 6338 genes, 1.5%	3e-05	SSA1,SSA3,HSP26,SSE2,AHA1,HSP78,ECM10,SSA4,MDJ1,SSC1,SBA1,SSA2,XDJ1,CPR6,HSP60,HSC82,SIS1,YDJ1,HCH1,HSP10,STI1,MGE1,MPD1,SSE1,HSP82,YME1
6970	response to osmotic stress	20 out of 813 genes, 2.5%	89 of 6338 genes, 1.4%	0.00357212	NRG2,STE50,RVS161,HSP30,GPD1,NRG1,NBP2,CDC37,HKR1,ISC1,GRE3,CAB3,MNN4,MID2,SUB1,CIN5,STD1,PTP2,TIM18,HSP82
MAC Anaerobic Down-regulated
GOID	GO term	Frequency	Genome Frequency	p-value	Gene(s)
8643	carbohydrate transport	22 out of 105 genes, 21%	33 of 6338 genes, 0.5%	6.94e-35	SNF3,HXT15,MPH2,HXT7,HXT6,HXT3,STL1,HXT13,HXT10,MAL11,HXT4,HXT1,HXT5,HXT8,HXT9,HXT16,MPH3,GAL2,HXT2,HXT14,HXT17,HXT11
55085	transmembrane transport	20 out of 105 genes, 19.0%	235 of 6338 genes, 3.7%	1.47e-10	PET9,AAC3,YBR241C,HXT15,MPH2,HXT7,HXT6,HXT3,YDR387C,ITR1,STL1,HXT13,HXT10,VPS73,ZRT1,ATP7,JEN1,ZRT2,PHO84,YPR011C
6091	generation of precursor metabolites and energy	15 out of 105 genes, 14.3%	154 of 6338 genes, 2.4%	3.29e-09	PET9,AAC3,TPI1,RGI1,ADH4,TDH3,LSC2,RGI2,TDH1,TDH2,MDH1,IDH1,CIT1,IDH2,CIT3
6520	cellular amino acid metabolic process	13 out of 105 genes, 12.4%	211 of 6338 genes, 3.3%	8.4e-06	CIT2,ADH4,MET14,MTD1,MHT1,ALT1,CAR2,IDH1,MET2,CIT1,IDH2,CAR1,SAM4
55086	nucleobase-containing small molecule metabolic process	11 out of 105 genes, 10.5%	201 of 6338 genes, 3.2%	0.000108975	TPI1,ADE5,7,ADE6,TDH3,TDH1,TDH2,ATP7,MTD1,RAS2,RAS1,SAM4
5975	carbohydrate metabolic process	10 out of 105 genes, 9.5%	258 of 6338 genes, 4.1%	0.00344064	GAL7,GAL10,CIT2,TPI1,HKR1,TDH3,MAL11,TDH1,TDH2,GAL2
51186	cofactor metabolic process	9 out of 105 genes, 8.6%	159 of 6338 genes, 2.5%	0.000276718	HEM13,TPI1,TDH3,LSC2,TDH1,TDH2,MTD1,CIT1,SAM4
45333	cellular respiration	8 out of 105 genes, 7.6%	84 of 6338 genes, 1.3%	8.73e-06	PET9,AAC3,LSC2,MDH1,IDH1,CIT1,IDH2,CIT3
32787	monocarboxylic acid metabolic process	8 out of 105 genes, 7.6%	133 of 6338 genes, 2.1%	0.000329316	CIT2,TPI1,TDH3,TDH1,TDH2,CYB2,CIT3,PDH1
7124	pseudohyphal growth	4 out of 105 genes, 3.8%	75 of 6338 genes, 1.2%	0.0078181	ITR1,FLO11,ASH1,RAS2
6979	response to oxidative stress	4 out of 105 genes, 3.8%	101 of 6338 genes, 1.6%	0.0256462	FLO1,PRX1,CTA1,YHB1
