# Supplementary material for: Coevolution with bacteria drives the evolution of aerobic fermentation in Lachancea kluyveri
Source: PLoS One. 2017 Mar 10;12(3):e0173318. doi: 10.1371/journal.pone.0173318 (PMC5345805; doi:10.1371/journal.pone.0173318)
Supplement: S5 Table — Bacteria were grown in LB liquid media supplemented with ethanol of different concentrations and effects of ethanol were determined by CFUs/mL counts. L. kluyveri was grown on solid YPD and ethanol effects were determined by scoring growth. (XLSX) [file pone.0173318.s011.xlsx]

## Sheet: Sheet1
Table S5:	Ethanol tolerance in bacteria and yeast. Bacteria were grown in LB liquid media supplemented with ethanol of different concentrations and effects of ethanol were determined by CFUs/mL counts. L. kluyveri was grown on solid YPD and ethanol effects were determined by scoring growth.
	Species Name	ID	Strain number	Growth on ethanol-poisoned YPD
				0.03	0.06	0.09	0.1	0.11	0.12
	Pantoea agglomerans	P1068	CUCPB2140	X	-	-	-	-	-
	Serattia plymuthica	P1070	CCUG 6139	XX	V	-	-	-	-
	Bacillus subtilis	P1081	PS216	XX	X	-	-	-	-
	Streptomyces venezuelae	P1071	ATCC10712	XXX	X	V	-	-	-
	Lactococcus lactis	P1069	NCDO 2118	XXXX	XX	V	-	-	-
	L. kluyveri	Y057	CBS 3082	XXXX	XXXX	XXX	XX	-	-
	XXXX	Formidable growth	80-100%
	XXX	Good growth	60-80%
	XX	Intermediate	40-60%
	X	Minimum growth	20-40%
	V	Viable but no growth	<20%
	-	No growth or viability	0
