# Supplementary material for: Coevolution with bacteria drives the evolution of aerobic fermentation in Lachancea kluyveri
Source: PLoS One. 2017 Mar 10;12(3):e0173318. doi: 10.1371/journal.pone.0173318 (PMC5345805; doi:10.1371/journal.pone.0173318)
Supplement: S6 Table — (XLSX) [file pone.0173318.s012.xlsx]

## Sheet: Sheet1
Table S6:	Sampling points for RNA extraction:.
	Residual carbon source and metabolites in the fermenters when the ancestral yeast, the RYT and MAC strains were grown on minimal media supplied with 2% glucose in batch cultivation (fermenters). Cells were withdrawn when the metabolites were as tabulated
	Aerobic			Post-diauxic			Anaerobic
	Ancestor	RYT	MAC	Ancestor	RYT	MAC	Ancestor	RYT	MAC
Glucose	10.59 ± 0.007	11.159±0.003	10.84 ± 0.103	0.018 ± 0.003	0.021± 0.006	0	9.530 ±0.272	9.863 ± 0.273	11.254 ±0.521
Pyruvate	0.074±0.002	0.0674±0.003	0.040 ± 0.002	0.061 ± 0.002	0.059 ± 0.006	0	0.033 ± 0.005	0.043 ± 0.006	0.033 ± 0.007
Succinate	0	0	0	0	0	0	0	0	0
Lactate	0	0	0	0	0	0	0	0	0
Glycerol	0.012 ± 0.007	0.012±0.008	0.523 ± 0.008	0.011 ± 0.003	0.011 ± 0.004	0.008± 0.003	1.049 ± 0.012	1.267 ± 0.313	1.308 ± 0.231
Acetate	0.019 ± 0.004	0.021 ± 0.005	0	0.671 ± 0.024	0.671 ± 0.025	0.692± 0.018	0.138 ± 0.003	0.138 ± 0.004	0
Ethanol	2.23 ± 0.033	2.512 ± 0.027	3.435 ± 0.120	1.554 ± 0.032	1.740 ± 0.040	1.483± 0.021	5.034± 0.179	4.900 ± 0.270	4.701 ± 0.335
