# Supplementary material for: Coevolution with bacteria drives the evolution of aerobic fermentation in Lachancea kluyveri
Source: PLoS One. 2017 Mar 10;12(3):e0173318. doi: 10.1371/journal.pone.0173318 (PMC5345805; doi:10.1371/journal.pone.0173318)
Supplement: S7 Table — (XLSX) [file pone.0173318.s013.xlsx]

## Sheet: Sheet1
Table S7:	Expression fold change information of all the L. kluyveri genes with S. cerevisiae orthologs
Geneid	S. cerevisiae ortholog	MAC_Aerobic_FC	MAC_Postdiauxic_FC	MAC_Anaerobic_FC	RYT_Aerobic_FC	RYT_Postdiauxic_FC	RYT_Anaerobic_FC		UP REGULATED
SAKL0A00132g	NAN	1.4913	1.0613	0.342377	-1.33264	0.855844	2.18421		DOWN REGULATED
SAKL0A00154g	YGR292W,YBR299W,YGR287C,YJL221C,YJL216C,YOL157C,YIL172C	4.93279	1.28996	0.488874	0.950119	-1.17094	-0.971422
SAKL0A00176g	YKL070W	1.03994	0.823293	0.84292	3.377	1.34093	1.1416
SAKL0A00198g	YNR054C	0.791719	-1.7123	0.858459	-3.16022	1.30442	-1.30587
SAKL0A00220g	YNR053C	-1.71857	1.39036	1.05762	-1.15747	0.319787	-2.35568
SAKL0A00242g	YNR052C	1.45476	1.11135	1.38068	-1.05692	1.42612	1.50719
SAKL0A00264g	YKL215C	1.02825	-2.5425	1.02781	2.08473	-1.27374	-1.00738
SAKL0A00286g	NAN	1.47104	1.12902	1.0284	-1.17503	1.24951	-1.15348
SAKL0A00308g	YNR050C	1.06388	1.9054	1.27057	-5.67011	3.55843	4.25064
SAKL0A00330g	YCR095C	1.23784	1.393	0.99652	-1.54245	1.53975	-1.14382
SAKL0A00352g	YNR051C	0.795908	1.05406	0.756856	-5.08617	0.269108	1.04293
SAKL0A00374g	YLL055W,YOL163W,YAL067C,YIL166C,YJR152W,YOL162W,YGR260W,YLR004C	0.838101	1.47817	0.687695	-3.38493	1.0805	0.343097
SAKL0A00396g	YDR059C,YDR177W,YBR082C	1.21891	1.13443	1.31093	1.85288	-0.817501	1.6827
SAKL0A00418g	YCR094W,YNR048W	1.27605	1.13489	0.801382	-1.25094	0.976643	1.46411
SAKL0A00440g	YCR093W	1.3584	1.23585	1.08156	-1.04135	1.4091	-1.00015
SAKL0A00462g	YCR092C	1.22618	1.04977	1.04624	-1.41742	1.03358	-1.10952
SAKL0A00484g	YNR047W,YCR091W	1.35493	1.15316	0.736806	1.41399	-3.03014	-1.25856
SAKL0A00506g	YNR046W	-1.60105	-1.68296	0.830167	-3.30103	1.47144	-1.24743
SAKL0A00528g	YNR045W	1.07275	1.22562	1.02227	-1.80095	1.63073	-1.0935
SAKL0A00550g	YCR090C	1.12346	1.09001	0.828485	-1.91765	1.1075	1.0689
SAKL0A00572g	YCR089W,YNR044W	1.7469	-1.6183	1.38817	1.57193	-1.146	-1.21345
SAKL0A00594g	YCR088W	1.19603	1.22583	0.921075	1.55369	-1.03758	-1.02809
SAKL0A00616g	YCR087C-A	-1.52674	1.00919	1.19251	-1.41515	0.906722	-2.7921
SAKL0A00638g	YCR086W	1.18887	1.24588	1.47015	1.92925	-0.0485274	2.08068
SAKL0A00660g	YCR084C	1.30653	2.01269	1.08802	-1.12129	2.30655	1.67611
SAKL0A00704g	YLR266C,YOR172W	1.01652	1.66842	1.38877	1.08671	1.06614	1.15722
SAKL0A00726g	YGR224W,YKR105C,YCL069W,YPR198W	1.99139	1.46661	0.846359	-1.96558	0.400759	3.45582
SAKL0A00748g	YNR043W	1.14881	1.18333	0.966116	-1.46628	5.21491	-2.70017
SAKL0A00770g	YNR041C	0.802613	1.7318	1.01547	-1.28273	2.89648	1.14462
SAKL0A00792g	YNR040W	1.36929	1.32775	1.03197	-1.34961	0.20301	1.30258
SAKL0A00814g	YCR083W	1.12596	1.41066	0.68196	-1.51519	1.4255	2.86588
SAKL0A00836g	YCR082W	1.11346	-1.55511	1.35721	2.08816	-0.0141186	1.02561
SAKL0A00858g	YNR039C	1.14969	1.34841	0.611796	-1.03956	0.436887	1.08204
SAKL0A00880g	NAN	0.93552	1.16746	0.573061	1.53361	0.393429	-1.48046
SAKL0A00902g	YCR081W	1.44991	1.43665	1.06416	1.45128	-1.61852	-1.00085
SAKL0A00924g	YNR038W	0.998804	1.13326	1.08331	-4.74033	0.940646	-1.20602
SAKL0A00946g	YNR037C	0.897179	1.10432	1.00143	-2.82614	-1.25373	1.19148
SAKL0A00968g	YCR079W	1.37955	1.20004	0.928255	1.29398	-0.654467	2.08846
SAKL0A00990g	YNR036C	1.16415	1.05126	1.53844	-1.13728	-1.06769	1.06243
SAKL0A01012g	YNR035C	1.39558	1.17001	1.18688	1.9003	-1.31457	1.1323
SAKL0A01034g	YCR077C	1.05114	1.52648	1.08967	-1.64662	1.32897	1.14053
SAKL0A01056g	YCR076C	1.16974	1.06016	1.03622	0.085965	-0.818225	1.70335
SAKL0A01078g	NAN	0.99322	-1.70801	1.21172	-1.09905	1.18964	-2.03955
SAKL0A01100g	NAN	1.04054	1.21606	1.15368	1.28243	0.457772	1.10748
SAKL0A01122g	NAN	1.11131	-2.19365	-3.92408	2.813	-0.140052	-0.12729
SAKL0A01144g	YCR075C	1.3437	-2.05069	0.495747	3.70568	-1.07329	-1.51251
SAKL0A01166g	YNR034W,YCR073W-A	1.01303	1.1618	1.14044	1.44588	-2.39695	1.34893
SAKL0A01188g	YNR033W	1.04402	1.25754	0.840145	-2.4044	1.52862	-1.10949
SAKL0A01210g	YNR032C-A	-1.5456	1.28575	0.916002	-2.55268	-1.06887	2.14723
SAKL0A01232g	YNR032W	1.05274	1.04428	0.975539	-1.47493	1.1467	2.05551
SAKL0A01254g	YNR031C,YCR073C	1.3614	1.72122	1.34003	1.60716	-1.03165	1.45668
SAKL0A01276g	YCR072C	-1.80064	1.34386	0.902101	-1.20829	1.39186	-1.97818
SAKL0A01298g	YCR071C	1.26592	1.05785	1.52616	-1.64068	-1.32867	1.44226
SAKL0A01320g	YNR030W	1.03596	-4.80033	0.643368	1.43713	-3.5579	1.06557
SAKL0A01342g	YNR029C	0.87853	-2.07989	0.83392	1.79804	-0.689738	-1.11186
SAKL0A01364g	YCR069W,YNR028W	0.986501	0.994307	1.3281	1.45497	-1.08544	1.78733
SAKL0A01386g	NAN	1.27578	1.30857	0.724083	1.31322	0.657051	1.01965
SAKL0A01408g	YCR068W	1.34209	0.897167	1.47892	7.6135	-3.67246	-1.2682
SAKL0A01430g	YNR027W	0.92415	1.20517	0.985432	-1.72374	1.53875	1.08836
SAKL0A01452g	YNR026C,YCR067C	0.990085	1.30224	1.09754	1.0995	1.32943	1.06143
SAKL0A01474g	YCR066W	1.00351	1.20753	1.45515	-1.19714	1.15663	1.21566
SAKL0A01496g	YCR065W	2.17374	1.02681	1.20483	-1.46461	0.682787	2.41
SAKL0A01518g	YCR063W	0.836922	1.19166	1.0539	-4.81123	1.18531	1.02902
SAKL0A01628g	YCR061W	0.822615	-2.66261	1.23619	8.24631	-3.26471	-2.61957
SAKL0A01650g	NAN	1.29996	1.13309	0.989916	3.11696	1.27323	-1.45704
SAKL0A01672g	NAN	1.12579	-2.02078	1.0791	1.73607	-1.44476	-1.70969
SAKL0A01694g	YCR059C	1.22733	1.13531	1.37908	-1.91265	1.17119	1.25648
SAKL0A01716g	NAN	0.835483	1.37437	1.30405	-1.65661	1.13421	-1.43583
SAKL0A01738g	YCR057C	0.726985	1.00024	0.931967	-1.41259	1.11666	-2.48942
SAKL0A01760g	YCR054C	1.41451	1.07257	1.18968	-1.01144	1.17485	-1.3174
SAKL0A01782g	YCR053W	1.15664	1.75333	0.926604	-5.89321	6.86313	-1.12384
SAKL0A01804g	YCR052W,YNR023W	1.10201	1.20161	0.970768	-1.16398	-1.05679	1.4309
SAKL0A01826g	NAN	1.18267	-1.71333	1.0322	-1.18754	-0.736128	1.26852
SAKL0A01848g	YNR021W	1.08459	1.1117	1.13328	-1.02173	3.32469	1.28936
SAKL0A01870g	YCR051W	-2.13129	1.37608	0.800625	-7.83017	0.760823	-1.20756
SAKL0A01892g	YNR020C	0.949241	1.49655	1.69274	-2.98754	1.25041	-1.08438
SAKL0A01914g	YNR019W,YCR048W	1.21599	1.19633	1.0102	1.39285	7.38289	-2.00198
SAKL0A01936g	YCR047C	-1.73863	1.00389	0.991915	-1.7465	1.07272	-1.43046
SAKL0A01958g	YCR046C	1.17253	1.12714	1.20898	-1.20617	1.0872	1.18279
SAKL0A01980g	YNR018W	1.60952	-3.00329	1.54116	-1.27388	1.13523	-4.66964
SAKL0A02002g	YCR045C	1.35807	0.587835	0.907286	1.34369	1.36045	-0.916559
SAKL0A02024g	YNR017W	0.887212	1.20471	0.985988	-3.02586	1.10516	-1.11998
SAKL0A02046g	YMR207C,YNR016C	1.09804	1.14784	1.05067	-2.26037	-1.22525	-1.44794
SAKL0A02068g	YNR015W	0.961598	1.24896	0.841058	-3.21572	-1.21474	1.06492
SAKL0A02090g	NAN	1.25626	1.00272	0.461709	-1.37854	1.40127	-2.14875
SAKL0A02112g	NAN	1.33478	1.45733	0.530598	1.40395	-0.198687	1.61847
SAKL0A02134g	YNR013C	1.07002	-1.54535	0.816078	2.31527	-1.28139	1.31608
SAKL0A02156g	YNR012W	1.00029	1.4927	0.951133	-4.29391	0.469468	1.16424
SAKL0A02178g	YNR011C	1.3987	1.06965	1.15285	-1.08297	1.15482	1.40881
SAKL0A02200g	NAN	0.674526	0.53092	0.104686	1.73656	1.34692	-0.857597
SAKL0A02222g	NAN	1.42256	0.927258	1.38795	1.44268	-0.128468	-1.18612
SAKL0A02244g	YML004C	1.07055	1.20162	0.813111	1.05351	-1.0798	1.61021
SAKL0A02266g	YMR205C	-1.73937	1.16043	1.01279	-4.09771	1.86676	1.14384
SAKL0A02288g	YMR204C	1.23297	1.44442	1.0691	1.6616	-1.32997	4.66249
SAKL0A02310g	YMR203W	1.01101	1.19282	0.989627	-1.48744	1.78393	1.12487
SAKL0A02332g	YNR010W	0.981295	0.751302	0.685436	-3.11311	0.0276629	1.27392
SAKL0A02354g	YMR202W	1.12623	1.29488	0.768291	-1.48643	11.7982	-0.0589876
SAKL0A02376g	NAN	1.45809	1.16384	0.458814	-4.61992	1.16417	-1.05471
SAKL0A02398g	YNR008W	1.12266	1.08149	0.828037	-1.11484	2.69563	1.02475
SAKL0A02420g	YNR007C	1.55894	1.00279	1.19203	2.70949	-0.180189	-1.13658
SAKL0A02442g	YMR201C	1.18121	1.2415	1.17479	-1.04563	1.09378	1.79884
SAKL0A02464g	YNR006W	1.48078	0.952342	0.984723	2.57486	-1.49317	1.49052
SAKL0A02486g	YMR200W	1.22986	1.12915	0.878679	1.26338	1.41606	-1.45763
SAKL0A02508g	YMR199W,YPL256C	1.29974	5.04945	-3.90408	-3.21798	1.49493	-1.46122
SAKL0A02530g	NAN	1.26252	1.39206	0.652251	-1.25411	1.3711	-2.66789
SAKL0A02552g	YPL255W	1.03572	0.982584	1.13005	-1.58911	1.14122	-1.02304
SAKL0A02574g	YPL254W	1.18255	1.12659	1.10264	-1.86132	0.934322	1.47115
SAKL0A02596g	YMR198W,YPL253C	1.48641	1.03288	1.29946	-4.41454	-1.26658	3.54676
SAKL0A02618g	YPL252C	0.889839	1.36304	0.924426	-2.53118	-1.16792	1.22908
SAKL0A02640g	YMR197C	1.3377	0.930096	1.21141	1.81656	-0.435845	1.35122
SAKL0A02662g	YMR196W	1.94641	1.396	3.76889	7.8509	-4.31718	2.07352
SAKL0A02684g	NAN	1.3863	1.28255	0.596895	1.41379	-1.35384	3.20858
SAKL0A02706g	NAN	1.25644	1.14724	0.76586	-1.57386	-1.32514	1.79187
SAKL0A02728g	NAN	1.13826	1.41755	0.979082	-2.83255	1.29043	-1.24039
SAKL0A02750g	NAN	1.18462	0.299378	0.748553	-1.43544	8.75563	-0.417054
SAKL0A02772g	YPL249C-A,YMR194W	0.830488	0.960029	0.896618	-6.33361	1.60049	-1.2606
SAKL0A02794g	YMR193W	1.12956	1.10913	0.926712	-1.99085	-1.10622	-1.31392
SAKL0A02816g	YPL249C,YMR192W	1.15577	1.30498	1.28712	-1.27651	-1.04562	-1.16614
SAKL0A02838g	YMR191W	1.08509	0.970082	1.31411	8.51742	-0.73593	1.67333
SAKL0A02860g	NAN	1.79312	1.24148	1.02456	2.25672	-1.10271	-1.29491
SAKL0A02882g	NAN	1.04363	1.06324	1.13845	1.43691	-1.49356	-1.40784
SAKL0A02904g	YMR190C	1.48331	1.26129	0.522753	-2.10275	1.65818	-1.36688
SAKL0A02926g	NAN	-3.47961	-1.98019	-6.32882	3.11007	-1.35972	1.07388
SAKL0A02948g	YMR189W	1.66327	1.80871	0.795475	-3.264	13.0037	1.35061
SAKL0A02970g	YPL247C	1.30108	1.46567	1.04346	1.61361	-0.389393	1.11763
SAKL0A02992g	YMR188C	1.08058	1.27272	1.11203	-2.39203	1.24474	-1.03892
SAKL0A03014g	YPL246C	1.21775	-1.65401	1.08954	-1.02543	-1.61611	1.04773
SAKL0A03036g	YPL245W	1.11973	1.46599	1.01314	-1.43749	0.0819354	4.94734
SAKL0A03058g	YIL164C	1.08809	1.27389	0.671103	1.36992	1.16168	2.0349
SAKL0A03080g	YPL244C	0.993753	1.17321	0.827478	-2.99001	0.878775	1.26904
SAKL0A03102g	YPL243W	0.941155	1.62329	0.875388	-4.20622	2.7486	1.05403
SAKL0A03124g	YMR187C	1.31278	1.30022	1.23514	1.3513	1.68719	1.45481
SAKL0A03146g	NAN	1.39611	1.14862	1.42923	1.74592	-0.404247	1.59376
SAKL0A03168g	NAN	1.04886	1.06387	1.03231	-1.27065	1.46326	-1.1329
SAKL0A03190g	YPL242C	1.33604	1.10625	0.624244	-3.37572	1.30734	1.63797
SAKL0A03212g	YPL241C	1.09715	0.792583	0.788904	1.03791	0.184456	1.02806
SAKL0A03234g	YPL240C,YMR186W	0.976169	-2.07891	1.59421	1.43207	-0.0189068	2.60098
SAKL0A03256g	YMR185W	1.37784	1.47539	1.0606	-1.16878	1.27448	-1.03048
SAKL0A03278g	YPL239W	1.48725	1.68537	1.19187	-1.0303	-1.01498	-1.71268
SAKL0A03300g	YPL237W	1.1498	1.18352	0.871329	-4.49802	2.74485	-1.13994
SAKL0A03322g	NAN	1.04914	1.4586	0.857025	-1.32921	1.11891	1.06956
SAKL0A03344g	YPL236C	1.09368	1.39643	1.19722	1.32244	1.45986	-1.06926
SAKL0A03366g	YPL235W	1.04642	1.35578	1.09955	-1.76847	1.10205	1.13564
SAKL0A03388g	YPL234C	1.32088	1.26182	0.800397	1.13828	3.03982	-1.07775
SAKL0A03410g	YPL233W	1.14864	1.23213	0.980761	1.25711	-1.24108	1.06972
SAKL0A03432g	YPL232W,YMR183C	1.27748	1.28371	1.13962	-1.22496	-1.14962	1.16777
SAKL0A03454g	YPL231W	-1.5681	-1.92984	0.772372	-1.4623	-2.12861	1.13591
SAKL0A03476g	NAN	1.33576	-5.23555	1.04503	2.9055	-0.574175	-4.00631
SAKL0A03498g	NAN	1.29126	0.955083	1.32159	1.44214	-3.3243	1.4974
SAKL0A03520g	YPL228W,YMR180C	1.15269	1.11889	1.36455	-1.05958	-0.175641	1.36225
SAKL0A03542g	YPL227C	0.8238	1.70237	0.761764	-3.96104	0.685077	-1.01173
SAKL0A03564g	YMR179W	1.29461	1.23026	0.917484	-2.60456	1.07184	1.62295
SAKL0A03586g	YLR249W,YPL226W,YNL014W	-1.65144	1.402	1.20161	-1.40223	3.90402	-1.76734
SAKL0A03608g	YMR178W	1.80507	1.20269	1.2806	3.0287	-1.22842	-1.08637
SAKL0A03630g	YPL225W	1.06649	-1.84812	0.827934	-1.25149	-2.80713	-1.27196
SAKL0A03652g	YPL224C,YMR177W	1.41594	-1.67804	0.840763	1.35218	-2.12396	-1.28503
SAKL0A03674g	YMR176W	1.00577	1.14015	0.799467	-1.43402	1.44913	-2.65907
SAKL0A03696g	NAN	1.28599	1.47346	0.919483	2.33527	0.82368	-2.35668
SAKL0A03718g	YMR173W	-2.80799	0.910394	1.05186	1.4252	2.42784	-0.0693516
SAKL0A03740g	YMR172W	2.04121	2.44899	1.4021	-1.05565	-1.33323	1.07029
SAKL0A03762g	YPL222W	1.32967	1.49443	1.33908	2.40052	-0.374861	3.77552
SAKL0A03784g	NAN	1.45105	1.09086	0.914619	4.65967	-1.09199	-1.30936
SAKL0A03806g	NAN	1.36441	-1.83415	1.0629	1.48118	-3.70867	-1.36738
SAKL0A03828g	YPL221W,YGL139W	1.13208	1.03577	0.848383	-1.0233	1.06238	-1.0658
SAKL0A03850g	YGL138C	1.48235	0.872154	1.32077	3.0609	0.444487	-0.615517
SAKL0A03872g	YGL137W	1.12695	1.9426	1.10928	-1.41997	2.78389	1.25969
SAKL0A03894g	YGL136C	1.2669	1.04101	1.29464	-1.34806	0.553502	-1.04292
SAKL0A03916g	YGL135W,YPL220W	0.900039	1.11607	0.859623	-6.08093	2.35397	-1.13297
SAKL0A03938g	NAN	1.32787	1.15747	0.773959	1.31625	-3.48104	-1.96374
SAKL0A03960g	YPL218W	1.10698	1.47536	0.825448	-1.3928	0.279508	1.08305
SAKL0A03982g	YPL217C	-1.76585	1.49056	0.856109	-1.06087	2.93958	-2.57316
SAKL0A04004g	YGL133W,YPL216W	1.01789	1.89474	0.996383	-1.90053	1.33988	-1.08248
SAKL0A04026g	YPL215W	1.28761	0.949764	1.10819	1.16289	-1.66773	-1.30884
SAKL0A04048g	YPL214C	-2.12657	1.10152	0.993948	-1.28662	-1.08426	-1.92201
SAKL0A04070g	YPL213W	1.38742	1.30757	0.928555	1.24115	1.30292	1.61945
SAKL0A04092g	YGL131C	1.33557	1.43651	1.13187	-1.10385	1.45044	1.4982
SAKL0A04114g	YGL130W	1.39653	1.51285	1.42189	1.16458	-1.08799	2.70375
SAKL0A04136g	YGL129C	1.25683	1.4533	1.00183	-1.56327	-1.2096	-1.04588
SAKL0A04158g	YPL212C,YGL063W	-1.55615	1.41535	0.938431	-1.17631	3.82025	-2.15532
SAKL0A04180g	YPL211W	-1.96669	0.965079	0.92428	-1.4092	0.744113	-2.64754
SAKL0A04202g	YPL210C	1.01668	0.984468	1.05952	-4.55862	0.584016	1.27125
SAKL0A04224g	YGL064C	1.36441	2.03542	0.936001	-2.34213	0.894042	-1.13641
SAKL0A04246g	YPL209C	1.36277	2.43954	1.01238	1.06529	1.45328	1.02361
SAKL0A04268g	YPL208W	1.22166	1.22524	1.09471	1.16821	-0.665335	1.60752
SAKL0A04290g	YPL207W	1.12169	1.16956	1.17724	-1.25582	-1.32004	-1.15364
SAKL0A04312g	NAN	1.22862	1.45231	1.16521	1.49577	-1.47637	1.18598
SAKL0A04334g	YGL065C	1.39913	1.46569	1.20521	1.18142	-1.24355	1.69401
SAKL0A04356g	YGL066W	1.42425	1.49426	1.10862	1.36807	-0.664632	1.84165
SAKL0A04378g	YPL206C	1.15598	-4.17307	1.221	1.41668	-5.2707	1.14041
SAKL0A04400g	NAN	1.45891	1.36022	1.11278	-1.07405	-0.713456	1.3783
SAKL0A04422g	YGL067W	1.48255	1.65412	1.06972	-1.20857	4.38631	-1.15713
SAKL0A04444g	YPL204W	1.44311	1.40463	1.21562	1.04869	-1.03252	-2.06775
SAKL0A04466g	YPL203W	1.47796	1.04726	1.13789	4.07908	-2.89149	1.4298
SAKL0A04488g	YGL068W	1.03156	0.977467	1.06951	-2.43276	-1.48619	-1.06306
SAKL0A04510g	YGL070C	0.978724	0.91766	0.933213	-1.02553	-1.3291	1.10201
SAKL0A04532g	YGL071W,YPL202C	1.32085	3.11169	1.53144	-1.98158	1.31518	1.21322
SAKL0A04554g	NAN	0.985532	1.45514	0.790667	3.45428	-1.37056	2.62234
SAKL0A04576g	YGL073W	1.02398	1.13317	1.06015	1.01448	-1.23928	-1.06446
SAKL0A04598g	YDL174C,YDL178W,YEL071W	1.19638	-2.59368	1.00664	3.99219	-1.14357	-1.30728
SAKL0A04620g	YGL075C,YPL200W	1.13569	1.17017	1.22321	2.06314	1.55946	1.11843
SAKL0A04642g	YPL199C	1.20251	1.01305	1.09637	-4.14389	0.759497	-1.20897
SAKL0A04686g	YPL198W,YGL076C	1.08496	1.63013	1.24713	-7.79583	3.19651	-1.054
SAKL0A04730g	YGL077C	1.24761	1.08853	1.1942	-1.06199	-1.04602	3.32648
SAKL0A04752g	YGL078C	0.863012	1.33093	1.06811	-1.47948	1.09543	-2.15682
SAKL0A04774g	NAN	1.22266	1.06436	0.679179	-1.38675	0.750788	-0.427533
SAKL0A04796g	YPL196W	1.47608	1.47014	1.31325	1.95646	-1.19862	1.5462
SAKL0A04818g	YGL079W	1.18275	1.09644	1.04886	2.29419	-1.14018	1.01423
SAKL0A04840g	YGL080W	1.49994	-2.0935	0.891898	5.34788	-3.48427	1.28256
SAKL0A04862g	YPL194W	1.35687	1.41703	1.39167	-1.16469	1.4572	1.49806
SAKL0A04884g	YPL195W	1.20876	1.78314	1.04961	-1.47146	0.967975	1.18127
SAKL0A04906g	YPL193W	0.921743	1.30164	1.17356	-5.69653	0.661086	-1.1974
SAKL0A04928g	NAN	1.33003	0.322625	1.32763	-4.77604	-0.647982	-1.28007
SAKL0A04950g	YGL081W	1.21851	-1.87123	2.71492	1.23313	-10.7065	1.02616
SAKL0A04972g	YGL082W,YPL191C	1.68147	1.4349	1.0556	2.91428	-1.18435	1.5698
SAKL0A04994g	YOR389W,YPL277C	1.45121	0.763173	1.24635	1.40835	1.1587	1.00625
SAKL0A05016g	YPL190C	0.855219	1.16342	1.28783	1.40257	-2.04126	-1.15509
SAKL0A05038g	YGL083W	1.13525	1.46541	0.931588	-1.25258	1.20934	1.13815
SAKL0A05060g	NAN	2.33157	1.4537	2.07178	1.14611	-3.33986	2.24076
SAKL0A05126g	YGL084C,YPL189W	1.23059	1.47504	0.904069	1.08804	2.55157	1.04408
SAKL0A05148g	YGL085W	1.11474	0.614964	1.12929	1.5641	-1.28246	-1.21947
SAKL0A05170g	YGL086W	1.40281	1.24214	1.24116	-1.69096	0.192452	1.38375
SAKL0A05192g	YGL087C	1.2655	1.45243	1.24851	1.21069	1.29021	1.11844
SAKL0A05214g	YPL188W	0.896122	1.61912	0.835076	-1.48256	2.56047	-1.37691
SAKL0A05236g	YPL187W,YGL089C	0.00702236	0.00359245	0.00623245	-868.896	-0.396832	-0.524005
SAKL0A05258g	YPL186C	3.30699	-1.69603	2.66699	1.42896	-7.3091	1.37948
SAKL0A05280g	YPL184C	0.911701	1.42353	0.851419	-4.28353	0.458184	-1.033
SAKL0A05302g	NAN	1.38215	1.23841	1.43499	2.47731	-0.695297	1.03943
SAKL0A05324g	YGL091C	1.00943	-1.81619	0.940636	2.11941	-1.12436	-1.00283
SAKL0A05346g	YGL092W	1.43624	1.94769	1.09295	-1.45111	2.72729	1.3386
SAKL0A05368g	YGL093W	1.22001	1.13701	1.18918	-1.39679	0.194904	1.81191
SAKL0A05390g	YPL183W-A	1.16203	1.03114	1.11026	1.01373	1.04488	-1.16343
SAKL0A05412g	YPL183C	0.891214	1.30861	0.913255	-4.18082	0.0123574	-1.20248
SAKL0A05434g	YGL094C	1.42566	1.30914	1.06504	1.68047	-1.27049	1.00569
SAKL0A05456g	YPL180W	1.34521	1.48389	1.19161	1.06445	-1.13706	1.40973
SAKL0A05478g	YGL095C	1.0885	1.06598	1.13041	1.23478	1.20446	1.97721
SAKL0A05500g	NAN	1.04387	1.41362	1.00128	-1.39926	-0.677658	1.63718
SAKL0A05522g	YPL179W	1.43353	1.08224	0.9294	1.62336	-1.0471	-1.40856
SAKL0A05588g	YPL178W	1.00154	1.17185	0.934229	-1.20728	1.16487	2.41203
SAKL0A05610g	YPL177C,YGL096W	1.2062	1.44283	2.70056	-1.58786	-1.55407	-1.86205
SAKL0A05632g	YBR250W	1.24506	1.3243	1.33192	-21.9097	0.424951	-3.21947
SAKL0A05654g	NAN	0.949315	-2.25014	0.939718	3.20615	-1.45097	1.19729
SAKL0A05676g	NAN	2.12602	1.93986	0.586092	0.993355	-0.395833	-5.41101
SAKL0A05698g	NAN	1.06614	1.21379	0.489775	1.4612	-0.763751	3.52021
SAKL0A05720g	YBR249C	1.44069	2.48136	0.760835	-1.44529	6.76023	-1.71216
SAKL0A05742g	YBR248C	1.14155	3.05599	0.777841	-1.19684	9.04522	1.28604
SAKL0A05764g	YGL097W	1.05404	1.04379	0.77567	-8.0512	0.671278	1.44103
SAKL0A05786g	NAN	1.1033	1.4439	0.761755	-4.978	0.576396	-0.982054
SAKL0A05808g	YBR247C	-1.59666	1.15389	1.0372	-1.47206	0.18518	-2.20162
SAKL0A05830g	YGL098W	1.43867	1.40862	1.10725	-1.16536	-1.08373	1.31775
SAKL0A05874g	YGL099W	-1.62794	1.43467	0.885221	-1.08151	0.621469	-2.22322
SAKL0A05896g	YBR246W	1.20355	1.41847	1.18666	-1.70869	0.646485	1.36427
SAKL0A05918g	YBR245C	1.0686	2.17855	1.15386	-1.45823	2.43449	1.35295
SAKL0A05940g	YBR244W	1.31455	-2.16703	1.3446	4.51892	-0.875757	-1.01283
SAKL0A05962g	YGL100W	0.830772	1.14468	0.94262	-1.22106	-1.17344	1.71385
SAKL0A05984g	YBR243C	1.00878	1.31482	0.834534	-1.49884	0.510615	2.80446
SAKL0A06006g	YGL101W,YBR242W	0.884382	0.92565	0.808562	-1.13256	1.15994	-1.72221
SAKL0A06028g	YGL103W	0.850904	1.28208	0.997634	-9.26015	3.16414	-1.21697
SAKL0A06050g	NAN	1.08164	1.08079	1.11698	8.93297	-4.14338	1.33667
SAKL0A06072g	YBR240C	-3.22419	1.3777	1.22934	-6.93117	1.00929	-1.18434
SAKL0A06094g	YGL105W	-1.79874	1.24567	0.784302	-6.98782	2.52067	-1.2801
SAKL0A06116g	YBR239C	0.897079	1.37037	0.813128	-3.95527	0.579453	-1.60848
SAKL0A06138g	YGL106W	1.12386	2.33366	0.929254	-1.0005	3.81923	1.288
SAKL0A06160g	YBR238C,YGL107C	1.04447	1.51767	1.33485	-1.24976	2.04949	1.23048
SAKL0A06182g	NAN	1.31036	1.07141	0.955442	-1.10984	1.52405	-1.14249
SAKL0A06204g	YBR237W	1.37767	1.55893	1.43299	-1.23346	1.10581	1.10829
SAKL0A06226g	YBR236C	1.15619	1.24369	1.38083	1.19793	-1.48724	1.47781
SAKL0A06248g	YBR235W	1.47938	1.45997	1.04715	2.1758	-1.46764	1.46002
SAKL0A06270g	YGL110C	1.0907	0.714639	0.855942	-1.6487	0.0222908	1.02823
SAKL0A06292g	YGL111W	-1.54605	1.06617	0.821297	-6.8567	0.585865	-1.44022
SAKL0A06314g	YBR234C	1.42546	1.2808	1.1898	1.14785	1.78146	1.39314
SAKL0A06336g	YBR233W-A	0.989073	1.21078	0.86419	1.20852	1.35997	2.25948
SAKL0A06358g	YGL112C	1.29198	1.51441	1.16148	1.1964	1.22244	2.39504
SAKL0A06380g	YGL113W	1.06432	0.902113	0.830739	3.08535	1.4824	-1.53218
SAKL0A06402g	NAN	1.31045	0.937299	0.934439	1.86867	-1.07353	-4.29535
SAKL0A06424g	YBR233W	1.29865	1.30357	1.11583	-1.32255	1.00283	1.45361
SAKL0A06446g	YBR231C	1.35954	1.00657	1.23558	1.18104	-1.2887	1.19931
SAKL0A06468g	YGL114W	1.19312	1.30596	1.18038	1.43972	1.15708	2.04931
SAKL0A06490g	YGL115W	1.2809	1.51094	1.14593	1.31403	-1.00638	1.28704
SAKL0A06534g	YGL116W	1.03866	1.3381	0.572433	-4.4083	1.43489	1.73513
SAKL0A06556g	NAN	1.04623	1.13051	0.916129	-3.9988	-1.07841	1.00982
SAKL0A06578g	YGL117W	0.938438	1.36492	0.835931	-1.21127	0.794345	3.25279
SAKL0A06666g	NAN	1.49255	1.40869	1.26172	2.40896	0.112647	-3.51219
SAKL0A06688g	YGL119W	1.0993	1.75481	1.02057	-1.29255	3.69532	-1.0586
SAKL0A06710g	YGL120C	-1.52488	1.08976	0.936038	-1.45857	4.85109	-2.28255
SAKL0A06732g	NAN	1.0974	0.162185	1.27711	3.6007	-1.06008	-3.01868
SAKL0A06754g	YGL122C	0.875294	1.09974	0.990828	-1.24374	1.86051	-2.43426
SAKL0A06776g	YGL123W	-1.52943	1.28397	0.89877	-8.95411	3.50819	-1.06023
SAKL0A06798g	YBR230C	1.35332	1.15506	2.25519	5.1902	-5.72494	5.40434
SAKL0A06820g	YGL124C	1.76034	0.915581	1.12479	3.44185	-0.401649	1.25219
SAKL0A06842g	NAN	1.45873	0.55384	1.01413	4.093	-0.38339	-1.0406
SAKL0A06864g	YBR229C	1.97139	1.66275	1.10884	-1.08069	1.22943	-1.02606
SAKL0A06886g	YBR228W	1.13461	1.00971	1.02377	-1.18456	0.453015	1.21413
SAKL0A06908g	YBR227C	0.944973	1.0563	1.05241	-1.87789	1.30373	1.66598
SAKL0A06930g	YBR225W	1.43315	-2.51347	0.743975	5.74938	-5.13494	-1.00625
SAKL0A06952g	YGL125W	0.877617	-2.19344	1.19289	-3.7905	1.14618	-1.47306
SAKL0A06974g	YBR223C	1.89385	-2.5815	0.875875	4.80731	-0.0917013	1.06775
SAKL0A06996g	YBR222C	1.22075	1.23923	1.2043	21.9921	-3.00778	1.30523
SAKL0A07018g	YBR221C	1.24113	1.38786	1.60666	-1.44934	-1.21095	2.29566
SAKL0A07040g	YBR220C	1.01807	1.4724	1.41057	1.82315	1.00217	1.72656
SAKL0A07062g	YGL126W	0.836949	0.977461	0.98329	1.4035	-1.06286	-1.41815
SAKL0A07084g	YGL127C	1.08334	0.967202	0.844346	1.22595	-1.39828	-2.23792
SAKL0A07106g	NAN	-4.12483	0.166498	-2.88676	-1.39637	-5.73539	-3.28012
SAKL0A07128g	YGL062W,YBR218C	0.774792	1.1825	0.644296	1.06164	-4.03207	0.973514
SAKL0A07150g	YGL061C	1.27314	1.07964	0.925226	-1.36983	1.50804	2.15891
SAKL0A07172g	YBR217W	1.21749	-1.65432	1.20177	1.47837	-0.991547	-1.13833
SAKL0A07194g	YGL060W,YBR216C	1.57678	1.41404	1.3676	2.26378	-1.50158	1.90096
SAKL0A07216g	YBR215W	1.05041	0.957061	0.928634	1.06281	-0.310246	-1.12876
SAKL0A07238g	YGL059W	1.22194	0.839413	0.964719	2.11085	-0.103596	1.06111
SAKL0A07260g	YGL058W	1.34039	1.18076	1.37494	-1.46707	1.26044	1.17841
SAKL0A07282g	NAN	1.39589	1.18764	1.25649	1.08034	1.03802	2.12261
SAKL0A07304g	YGL056C,YBR214W	1.23038	-1.66544	1.15977	1.4471	-3.06463	2.34284
SAKL0A07326g	YGL055W	1.04823	-2.31645	1.12127	1.11303	1.06785	-3.02062
SAKL0A07348g	YBR213W	1.25263	1.26815	1.40764	-1.46241	0.983779	2.21708
SAKL0A07370g	YBR212W	1.4431	1.10562	1.37972	-1.10857	-1.2009	-2.18436
SAKL0A07392g	YBR211C	1.28648	1.35913	0.810851	-1.00207	-0.436615	1.7742
SAKL0A07414g	YGL054C,YBR210W	1.31571	0.734796	0.919467	1.54305	-1.12865	-1.02443
SAKL0A07480g	YBR293W	2.71469	1.12756	0.85572	1.07379	-1.30963	2.34504
SAKL0A07502g	NAN	1.26805	1.4583	1.34552	1.89478	1.518	3.87638
SAKL0A07524g	YLR301W	0.998271	-2.24784	0.96812	-1.19738	-1.6519	-1.34217
SAKL0A07546g	YOR191W	1.3399	1.17536	1.16845	1.46845	-1.06223	1.23942
SAKL0A07568g	YLR300W,YOR190W	1.00083	1.81802	2.4382	-2.29572	-1.03724	-1.1396
SAKL0A07612g	YOR188W	1.02296	1.12954	0.573063	-2.915	1.10762	-1.52172
SAKL0A07634g	YLR299W	1.07893	1.1893	1.13309	1.41795	-2.40801	1.89395
SAKL0A07656g	YOR187W	0.832459	1.14187	1.12231	-1.43562	-1.54098	-1.63939
SAKL0A07678g	YLR298C	0.949915	1.26731	0.884217	1.14086	-1.29156	-1.67356
SAKL0A07700g	YLR295C	1.00046	-1.95563	0.794057	1.07524	-0.685068	1.99658
SAKL0A07722g	NAN	1.1668	1.08695	0.970581	-1.00535	0.147144	-1.49797
SAKL0A07744g	YLR293C,YOR185C	0.937753	0.976391	0.818454	-1.46456	1.60664	-1.24992
SAKL0A07766g	YLR292C	1.04673	1.27378	1.05065	-1.43501	3.19373	0.111686
SAKL0A07788g	YLR291C	0.869111	1.29062	1.01091	-3.89759	1.09778	1.16156
SAKL0A07810g	YLR290C	1.38208	1.06525	1.34347	1.36436	1.32006	1.68372
SAKL0A07832g	YLR289W	1.25786	1.55098	1.39548	1.15772	-1.01881	1.28389
SAKL0A07854g	YLR288C	1.17928	1.39709	0.947758	-1.44914	0.967476	-1.02621
SAKL0A07876g	YOR184W	1.07216	3.32265	0.779528	-5.11969	6.70693	1.23712
SAKL0A07898g	YOR182C,YLR287C-A	0.961911	1.2477	1.08662	-4.76632	1.21591	-1.39579
SAKL0A07920g	YLR287C	0.816853	1.08557	1.23338	-3.24262	1.08284	1.15344
SAKL0A07942g	YOR181W	1.06171	1.27056	0.968532	1.53269	-1.25621	1.7731
SAKL0A07964g	YLR286C	0.92259	3.01759	0.818887	1.4115	1.17603	3.65942
SAKL0A07986g	YLR285W	-1.70138	1.19565	0.69889	-1.45959	3.24967	-1.05537
SAKL0A08008g	YLR284C,YOR180C	1.33483	-5.71602	0.741274	0.252233	-1.38148	1.04035
SAKL0A08030g	YLR283W	1.4797	-1.65439	1.31614	2.62956	-1.42602	-1.33153
SAKL0A08052g	YLR281C	0.865573	-1.88633	0.902303	1.52833	-1.57732	1.07222
SAKL0A08074g	YLR278C	1.34058	1.4727	1.08191	3.29767	-0.276192	1.47199
SAKL0A08096g	YLR277C,YOR179C	1.12457	1.38243	0.934321	-1.74545	1.47259	-1.16799
SAKL0A08118g	YLR276C	-1.57345	1.31011	0.939461	-1.42939	2.7379	-2.39502
SAKL0A08140g	YLR275W	1.30967	1.3246	1.21545	-1.28392	0.94252	1.5725
SAKL0A08162g	YLR274W	0.904776	1.3216	1.33695	-1.1108	-0.909128	2.32675
SAKL0A08184g	YLR273C,YOR178C	1.20015	-1.99012	0.53098	2.94219	-0.176573	2.49972
SAKL0A08206g	NAN	1.06638	1.27308	0.586084	3.88105	-1.30366	-5.25576
SAKL0A08228g	NAN	1.356	0.289252	0.500285	1.9679	-1.52829	-0.346152
SAKL0A08250g	YOR162C,YKL222C	1.0757	1.37407	0.767066	1.45719	1.43716	-1.64362
SAKL0A08360g	YLR272C	1.08859	1.32919	0.908307	-3.34316	1.00844	-1.1063
SAKL0A08382g	YOR176W	1.25845	1.70446	1.31858	1.38688	4.28144	-2.94508
SAKL0A08404g	YOR175C	1.06806	-1.59321	1.22944	1.38856	1.40973	-2.47485
SAKL0A08426g	YOR174W	1.08774	1.2169	1.29617	1.21915	-1.21124	1.03005
SAKL0A08448g	YLR271W	1.79632	1.47247	1.44567	1.63745	-1.28148	1.51179
SAKL0A08470g	YOR173W,YLR270W	1.67162	1.77757	2.1109	10.3743	-2.50101	1.17974
SAKL0A08492g	YLR268W	1.39985	-1.57275	1.15182	1.87907	-1.60075	-1.20934
SAKL0A08514g	NAN	1.32945	1.04499	0.907029	1.47281	-6.29734	-0.66268
SAKL0A08536g	YLR267W	3.06899	1.02185	1.04609	1.49095	-9.50863	-1.25846
SAKL0A08558g	YOR165W	1.14273	1.18769	1.14824	2.26641	-1.48886	1.18349
SAKL0A08580g	YOR164C	1.33923	1.38055	1.3692	-1.31276	1.27101	1.24976
SAKL0A08602g	YOR163W	1.03475	1.4546	0.841187	-1.48212	1.49453	-1.4287
SAKL0A08624g	NAN	1.32189	1.40492	0.626107	-2.50864	1.41087	-0.59949
SAKL0A08646g	NAN	1.05132	0.390188	0.795635	2.96411	-0.347965	1.0805
SAKL0A08668g	YOR166C	1.36263	-2.20748	1.16841	2.5021	-0.869478	1.13289
SAKL0A08690g	YKL007W	1.57269	0.948376	1.29878	2.52722	-1.57427	-1.0346
SAKL0A08712g	YKL006C-A	1.48859	1.06241	1.23818	1.09038	-1.19331	1.16683
SAKL0A08734g	YKL006W,YHL001W	0.875903	1.36899	0.947627	-6.65664	2.36932	-1.06354
SAKL0A08756g	YKL005C	1.348	0.966577	1.36054	1.98047	-1.31615	1.23916
SAKL0A08778g	YKL004W	0.862325	0.828553	0.884815	1.26793	1.68149	-1.38249
SAKL0A08800g	YKL003C	0.979306	1.01506	0.851022	-1.57883	1.15805	-1.07126
SAKL0A08822g	YKL002W	1.5789	1.07105	1.3651	2.95303	-1.11277	1.03533
SAKL0A08844g	YKL001C	-1.53033	1.28147	-2.10716	-5.79227	-1.46608	0.350731
SAKL0A08888g	YKR001C	1.34523	1.43658	1.21593	1.2503	-1.21396	1.09852
SAKL0A08910g	YKR002W	1.11809	1.43287	1.2283	1.38581	1.09397	1.14289
SAKL0A08932g	YKR003W,YHR001W	1.59086	1.10347	1.12368	2.48694	-0.889464	1.27018
SAKL0A08954g	YKR004C	1.46515	1.32075	0.936467	1.49039	-1.05564	-1.74557
SAKL0A08976g	NAN	1.14557	1.12905	1.03047	1.47276	-1.10231	-1.11661
SAKL0A08998g	NAN	1.25442	1.33113	0.61931	-3.47748	1.05365	2.33632
SAKL0A09020g	YKR006C	1.2704	1.02141	1.10097	-1.405	1.23383	-1.0511
SAKL0A09042g	NAN	1.15427	1.01357	0.838775	-1.4733	1.39399	-2.14101
SAKL0A09064g	YKR008W	1.08863	1.07654	0.830543	-1.42183	0.567617	-1.88761
SAKL0A09152g	YKR061W,YBR199W,YJL139C,YOR099W,YNL029C,YIL085C	1.10747	1.48515	0.798917	-1.0776	1.2078	-1.8124
SAKL0A09174g	YHR001W-A	1.32993	-2.43085	0.701643	1.41472	-0.745769	1.99755
SAKL0A09196g	YKR009C	4.37687	1.09063	1.04379	88.6628	-1.25578	0.439737
SAKL0A09218g	YBR288C	1.14782	1.38727	0.980177	-2.80081	0.745792	1.31417
SAKL0A09240g	YBR289W	1.34147	3.6192	0.953099	-2.35833	1.33425	1.51652
SAKL0A09262g	YBR290W	1.29713	1.29858	1.39686	1.38229	1.57986	1.00394
SAKL0A09284g	YBR291C	0.854295	1.27643	1.23616	-8.71137	1.4177	1.56035
SAKL0A09306g	YHR002W	1.01196	-2.17925	1.25266	1.27693	-3.14269	1.05596
SAKL0A09328g	YHR003C,YKL027W	-1.72962	1.08942	1.18379	-1.10856	2.97493	-2.0877
SAKL0A09350g	YKL028W	0.795376	-1.71302	1.04769	-1.49419	-1.14528	-1.90582
SAKL0A09372g	YKL029C	-3.83649	1.07361	0.99081	-1.07952	1.84943	-7.07589
SAKL0A09394g	YJL212C	1.10915	1.17845	0.70354	1.36567	-1.67645	3.7462
SAKL0A09416g	YHR004C	1.36746	1.48216	1.05164	2.76764	-1.40617	2.17855
SAKL0A09438g	NAN	1.07056	1.39834	1.00966	1.68171	-1.59629	1.47864
SAKL0A09460g	YMR069W	0.176345	0.363876	0.683311	-2.88119	-0.122453	-1.88205
SAKL0A09482g	NAN	1.13457	-1.70176	1.03809	1.45808	1.89153	-1.08118
SAKL0A09504g	YMR071C	1.71195	1.27701	1.05266	2.07242	0.525208	-1.04894
SAKL0A09526g	NAN	1.35785	0.978544	1.193	1.41453	-1.24241	-2.33145
SAKL0A09548g	YKL032C,YMR072W	1.58885	1.87236	0.974916	1.22023	-1.66736	1.05145
SAKL0A09570g	YMR073C	1.12478	1.20919	0.697303	-1.12241	-1.21391	-2.87323
SAKL0A09592g	NAN	1.13121	1.39324	0.885013	1.55382	0.724914	-1.60697
SAKL0A09614g	YMR074C	-1.61084	1.11287	0.625344	-1.23326	0.975557	-2.66286
SAKL0A09636g	YMR075W	0.986534	1.28616	0.807468	-1.07752	-1.4071	-1.08895
SAKL0A09658g	YMR076C	1.49892	1.39959	1.12377	-1.22716	1.45845	2.17404
SAKL0A09680g	YHL008C	0.819652	-2.4306	0.892929	2.22068	-0.910836	1.46432
SAKL0A09702g	YKL033W	1.02326	0.835806	1.20162	1.3079	-1.50518	1.02063
SAKL0A09724g	NAN	1.17318	1.51628	0.996204	-1.55045	-1.27818	-1.28481
SAKL0A09746g	YHL010C	1.39017	-1.61579	1.37366	1.41321	-5.97828	1.01861
SAKL0A09768g	YBL068W,YHL011C,YER099C	0.982616	-2.45776	0.80895	-1.41791	-2.53034	-1.76317
SAKL0A09790g	YKL033W-A	1.06979	0.951098	1.00377	-1.07263	1.44305	-1.52871
SAKL0A09812g	YKL034W	1.37523	1.08335	1.21286	2.78882	1.27487	1.6275
SAKL0A09834g	YKL035W,YHL012W	1.13905	-1.5669	1.03963	-1.00284	-1.04177	-1.2044
SAKL0A09856g	YKL038W	1.30969	0.968852	-2.99971	0.487843	-0.246023	-1.26918
SAKL0A09900g	YHL013C	1.06715	0.817225	1.34005	-3.3861	1.61378	1.14752
SAKL0A09922g	YHL014C	1.27373	1.41047	1.17576	-3.01258	0.723049	-1.01329
SAKL0A09966g	YHL015W	1.23704	1.10558	1.03258	-5.53471	2.23842	-1.18797
SAKL0A09988g	NAN	0.916927	1.13204	1.45082	1.49919	-10.5774	-1.21383
SAKL0A10010g	YHL016C	1.35517	1.18928	1.04129	1.27413	1.13726	0.352074
SAKL0A10032g	YHL017W,YKL039W	1.45111	1.23713	1.1838	1.44232	-1.03883	1.41829
SAKL0A10054g	NAN	0.779768	1.13445	1.04706	-1.58863	-0.63826	-0.767342
SAKL0A10076g	NAN	1.4121	1.06414	0.869654	1.14674	-1.45607	-1.1372
SAKL0A10098g	NAN	1.46777	1.38221	1.1264	3.36434	-1.39752	1.01072
SAKL0A10120g	NAN	1.76564	1.04775	1.34758	2.87871	-1.12777	1.63739
SAKL0A10142g	NAN	1.12771	0.645711	0.672862	1.45756	-1.07428	-1.11315
SAKL0A10186g	YJR073C	2.17192	2.27442	1.44863	-1.01702	1.41504	2.43042
SAKL0A10208g	YKL209C	44.9296	1.44152	32.9995	-2.58766	-0.290854	-1.08311
SAKL0A10230g	YKL210W	1.29252	1.72637	1.46416	-1.07509	2.26103	1.18941
SAKL0A10252g	YJR074W	0.85765	1.20942	1.20382	-1.95293	1.26755	1.57609
SAKL0A10274g	YJR075W	0.912702	1.30147	0.905664	-1.54476	1.10598	1.33079
SAKL0A10318g	YJR076C	1.05523	2.72329	0.893374	-1.34486	0.294124	1.65273
SAKL0A10340g	NAN	1.07938	1.48172	1.15333	1.09947	0.171219	-1.38558
SAKL0A10362g	YKL211C	1.24695	1.60688	0.828728	-3.5027	3.91873	1.30667
SAKL0A10384g	YKL212W	1.48422	1.56673	0.881508	1.15349	2.96509	-0.275469
SAKL0A10406g	YKL213C	0.780996	1.05294	0.596269	1.05142	1.39072	-1.16205
SAKL0A10428g	YKL214C	1.46239	1.13146	1.10746	-1.10147	1.11689	1.66277
SAKL0A10450g	YJR077C	0.985976	1.26967	0.979956	1.48947	-3.25098	2.10932
SAKL0A10472g	YML068W	1.3824	1.15154	1.11246	3.26706	-0.945245	1.14367
SAKL0A10516g	NAN	1.24813	1.09356	1.3971	4.40952	-0.530288	7.1978
SAKL0A10538g	NAN	1.11297	1.47054	1.44589	6.83104	-10.7752	7.5102
SAKL0A10560g	NAN	1.2239	0.846299	1.35787	0.987111	-0.702981	0.675977
SAKL0A10582g	NAN	0.963287	0.99266	1.31711	1.58443	-1.19047	1.00573
SAKL0A10604g	NAN	1.12636	1.22563	1.1017	-1.10814	1.2149	1.95128
SAKL0A10626g	NAN	1.04737	1.35937	1.08313	-1.42073	-0.422968	1.69941
SAKL0A10648g	NAN	0.747558	0.621014	0.553401	1.55673	-1.0732	-3.20486
SAKL0A10670g	NAN	0.797492	1.20778	1.18369	-1.4838	8.80314	-1.28513
SAKL0B00110g	NAN	1.34609	0.776684	0.718084	2.9619	-1.54635	-1.13026
SAKL0B00132g	NAN	0.172496	0	0.16368	-10.5218	1.20497	-0.736286
SAKL0B00154g	NAN	0.197207	0.794237	0.200974	-6.69516	1.3713	-0.128272
SAKL0B00176g	NAN	1.23256	1.05428	0.52109	3.21216	-0.106701	1.21298
SAKL0B00198g	NAN	1.35293	0.988244	0.457605	0.98143	1.4693	1.28985
SAKL0B00220g	NAN	0.777845	1.27654	0.801547	2.06859	-0.308673	-0.127018
SAKL0B00242g	NAN	NAN	NAN	0.0153287	0.776269	1	-1.09522
SAKL0B00264g	NAN	0.826736	1.1526	0.288255	2.16247	-0.877674	-0.624783
SAKL0B00286g	NAN	0.305466	0.279145	0.566991	-2.05975	0.672749	-0.259664
SAKL0B00308g	YMR319C	0.241449	0.227236	0.869525	-5.23043	0.475371	-1.39932
SAKL0B00440g	YOL154W	1.21127	1.09819	0.277655	-14.6966	-1.31767	-1.44526
SAKL0B00462g	YJR153W	1.38781	1.16687	-8.37004	-6.01906	0.707127	-0.719418
SAKL0B00484g	YFL049W	1.8975	1.22241	1.25229	1.92818	-0.710107	-1.54255
SAKL0B00506g	YFL048C,YLR080W	1.48217	1.46348	1.0916	-1.46267	1.42191	1.04397
SAKL0B00528g	NAN	1.29403	0.796464	1.16422	1.40847	-0.106606	-1.1787
SAKL0B00550g	YFL047W	1.58759	1.40036	0.829648	1.13393	-1.17466	-1.22474
SAKL0B00572g	YLR079W	1.09017	1.44322	1.06308	1.47666	-5.68707	2.10773
SAKL0B00594g	YLR078C	1.21315	1.09307	1.21639	-1.71755	0.112433	1.54277
SAKL0B00616g	YLR077W	1.23315	1.01013	1.55643	-1.12024	-1.04755	1.31272
SAKL0B00638g	YFL046W	1.2251	1.01914	1.20042	1.49475	-0.417379	-1.00427
SAKL0B00660g	YFL045C	0.863952	1.05938	0.798217	-6.02154	4.06997	1.2957
SAKL0B00682g	YLR075W	-1.54	1.13984	0.995333	-7.02545	2.20381	-1.06842
SAKL0B00704g	YLR074C	-2.18671	1.22965	0.990121	-1.47689	0.827916	-1.81759
SAKL0B00726g	YFL044C	0.874088	1.23789	1.06842	1.38546	-1.45453	1.2609
SAKL0B00748g	YLR073C	0.748876	1.06301	1.11941	-6.62027	1.33004	-3.39836
SAKL0B00770g	YFL042C,YLR072W	1.59181	1.41953	1.28298	3.8662	-1.24536	-1.00003
SAKL0B00792g	YLR071C	1.19387	1.00574	1.1737	-1.04047	-1.32683	1.63732
SAKL0B00814g	YDL246C,YJR159W,YLR070C,YAL061W	1.2891	-2.49349	1.11262	20.5186	-0.942795	1.37373
SAKL0B00836g	YFL041W	1.51538	1.8788	1.21513	1.21093	-1.18629	1.21683
SAKL0B00858g	YLR069C	0.959028	1.13855	0.882283	-1.46314	1.00358	-2.86464
SAKL0B00880g	YLR068W	0.806727	1.00398	0.758257	-6.15727	0.758761	-1.8786
SAKL0B00902g	YLR067C	1.13229	1.30327	1.04571	-1.78498	0.551781	-1.07362
SAKL0B00924g	YLR066W	1.10419	1.17717	1.26944	1.85763	1.11393	1.24696
SAKL0B00946g	YFL040W	1.43978	0.76198	0.848047	-1.21767	-1.47088	-1.3607
SAKL0B00968g	YFL039C	1.2541	1.48332	0.893912	-1.45573	2.37368	-1.09649
SAKL0B00990g	YLR065C	1.24817	1.30236	0.720048	-1.19927	3.11105	-0.0879104
SAKL0B01012g	YFL038C	0.941531	1.02595	0.932071	1.18764	-1.15571	-1.19514
SAKL0B01034g	YLR064W	1.14074	0.588013	1.03846	-1.07331	-1.57547	1.04395
SAKL0B01056g	YFL037W	1.21572	4.4433	0.885588	-1.14557	2.84962	1.39604
SAKL0B01078g	YFL036W	1.13803	1.58128	1.69722	-1.08654	-1.03609	-1.83988
SAKL0B01100g	YFL034C-B	2.24635	1.03361	1.46166	-2.38387	0.645427	1.13684
SAKL0B01122g	YLR063W	1.22389	0.788977	1.07213	-8.61631	1.05876	-1.69896
SAKL0B01144g	YLR061W,YFL034C-A	0.818368	1.53879	1.04088	-9.581	6.59416	-1.24814
SAKL0B01166g	YFL034W	1.10758	1.62955	1.21825	-1.12787	1.01816	-1.50729
SAKL0B01188g	YLR060W	0.917129	1.39226	0.901548	-5.64192	4.72534	1.25099
SAKL0B01210g	YFL033C	1.11983	1.77029	1.67138	2.83263	-1.38132	1.18395
SAKL0B01232g	YLR059C	-1.85096	0.910522	0.908693	-3.10941	-1.03326	-1.41466
SAKL0B01254g	YFL031W	1.30306	1.60832	2.3884	1.03449	1.17784	1.6127
SAKL0B01276g	NAN	1.12284	-2.29425	0.813404	2.56208	-0.733053	-1.12105
SAKL0B01298g	YFL030W	0.969623	-2.55442	0.893189	117.584	-0.179782	1.13047
SAKL0B01320g	YLR058C	0.869235	1.78645	0.782229	-6.76444	3.5658	-1.34662
SAKL0B01342g	NAN	-83.2202	-4.19541	-2.57905	1.47713	-4.93106	0.662978
SAKL0B01364g	YLR057W	1.11774	1.06601	1.19728	1.14313	-1.61376	-1.12362
SAKL0B01386g	NAN	0.201059	0.297591	0.529547	-1.88486	1.40863	-1.06424
SAKL0B01408g	NAN	-3.16292	-4.33573	0.720981	1.44329	-1.62937	-2.95743
SAKL0B01430g	NAN	1.0363	0.810065	0.424386	4.21891	-1.44756	-1.1163
SAKL0B01452g	NAN	0.106122	0.0678798	0.0305243	1.1541	1.3596	-0.431969
SAKL0B01474g	YFL029C	1.35057	1.05951	1.03222	-1.17468	-1.14652	1.79397
SAKL0B01496g	YLR056W	1.32014	1.97524	0.682819	-1.46729	94.8057	-0.83998
SAKL0B01518g	YFL028C	0.834643	1.00413	0.88907	-2.93034	-1.00536	1.0926
SAKL0B01540g	YLR055C	1.1396	1.32408	1.05772	-1.23105	1.49715	1.3344
SAKL0B01562g	YFL027C	2.27977	1.05079	1.3279	1.44966	-4.71099	1.42101
SAKL0B01584g	YFL026W	1.47187	1.45972	1.28012	1.2341	-1.07996	-4.41542
SAKL0B01606g	YFL025C	1.2413	1.34969	1.3635	1.24394	1.33048	1.4107
SAKL0B01628g	YFL024C	0.824437	1.29814	0.795244	1.2411	1.40623	-1.30311
SAKL0B01672g	NAN	4.10288	1.29284	0.758189	1.89705	-1.34962	1.2277
SAKL0B01694g	NAN	0.749696	0.838828	0.681752	2.33948	-1.29304	3.36693
SAKL0B01716g	NAN	-7.06538	-2.41088	-2.15143	1.40005	-2.37264	20.9528
SAKL0B01738g	YFL022C	0.863357	1.90965	0.757935	-7.38944	6.27964	-1.00492
SAKL0B01760g	YLR052W	1.0022	1.11129	1.36416	-1.68235	0.658748	1.53232
SAKL0B01782g	NAN	1.36783	1.48946	1.00239	1.10923	1.11945	1.42592
SAKL0B01804g	YLR051C	-1.64275	-1.77059	1.14914	-3.13542	1.30586	-1.34288
SAKL0B01826g	YFL021W	1.16079	1.24536	2.67225	-1.22773	-1.0821	4.11241
SAKL0B01848g	NAN	1.35295	1.05853	1.33265	-1.04032	1.00636	1.16759
SAKL0B01870g	NAN	1.4543	-2.72499	0.962959	1.30979	-6.13077	1.37144
SAKL0B01958g	YFL018C,YPL017C	1.13241	-2.7593	0.922333	1.23935	-3.27625	1.63723
SAKL0B01980g	YFL017W-A	1.06011	0.90243	0.986385	1.30029	-1.61987	1.03676
SAKL0B02002g	YFL017C	1.47529	1.45316	1.30639	-1.48271	1.01755	1.10666
SAKL0B02024g	YLR049C	1.29588	1.27903	0.70714	-2.10786	0.92069	-1.87156
SAKL0B02046g	YLR050C	1.27584	1.09463	0.966834	-1.22547	0.332081	-2.605
SAKL0B02068g	YFL016C	1.06254	-3.67027	1.00724	3.59812	-0.406298	1.1567
SAKL0B02090g	YFL014W	4.48072	2.37807	31.6845	4.6474	-21.0891	2.23103
SAKL0B02112g	YLL055W,YOL163W,YAL067C,YIL166C,YJR152W,YOL162W,YGR260W,YLR004C	7.27355	-2.79281	1.19606	2.03785	-0.249472	1.04707
SAKL0B02134g	NAN	1.43761	1.45148	0.916896	2.84243	-0.366238	1.40077
SAKL0B02156g	YFL013C	1.33125	1.25923	1.16097	-1.04304	1.10013	1.19682
SAKL0B02178g	YFL010C	1.07396	1.09141	1.21872	1.25139	1.96608	-3.23104
SAKL0B02200g	NAN	0.970664	-6.54112	0.69691	7.43233	-1.42643	-1.20879
SAKL0B02222g	NAN	1.05007	0.607326	0.520616	3.03882	-0.897759	-4.31572
SAKL0B02244g	YFL009W	1.3853	1.43258	0.993087	1.53641	-1.49327	-1.13752
SAKL0B02266g	NAN	1.29755	1.26882	1.45663	1.42661	-4.33551	0.391473
SAKL0B02288g	YFL008W	1.49211	1.23302	1.14649	-6.03818	0.44527	2.34396
SAKL0B02310g	YFL007W	1.10063	1.11733	1.26093	1.14961	1.22866	-1.03154
SAKL0B02332g	YFL005W,YGL210W,YER031C	1.30672	0.973663	0.868707	1.92463	-1.48943	-1.48954
SAKL0B02354g	NAN	1.31671	0.823386	1.01586	1.85781	-0.602303	-4.85679
SAKL0B02376g	YFL004W,YPL019C	1.34403	1.29208	0.997779	1.84855	-1.21606	1.30179
SAKL0B02398g	YPL020C	1.10512	1.26634	1.06213	-1.28122	1.32426	1.28425
SAKL0B02420g	YFL003C	1.14034	1.44277	1.00884	-1.27146	1.51706	-1.28388
SAKL0B02442g	YPL015C	1.48436	1.32681	1.05824	-1.26826	-1.06376	-1.24409
SAKL0B02508g	YPL009C	1.16041	1.51738	1.27818	-1.99422	0.460467	-1.19732
SAKL0B02530g	YPL010W	1.24608	1.44414	1.02552	-1.46896	2.25011	1.19743
SAKL0B02552g	YPL011C	1.22523	1.01835	1.15735	1.10019	-1.60357	1.18756
SAKL0B02574g	YPL012W	-1.67692	1.23504	0.878455	-1.45604	6.28752	-3.03203
SAKL0B02596g	YPL013C	1.01821	-1.75419	1.17843	1.30988	-2.61558	-1.10268
SAKL0B02618g	YPL014W	1.47402	-2.25646	1.42555	1.37436	-1.21853	2.09498
SAKL0B02640g	NAN	1.70079	-2.17192	1.45665	3.14208	-1.14453	1.2017
SAKL0B02662g	YPL008W	1.22768	-1.89028	1.21617	2.52483	-1.05791	-1.64806
SAKL0B02684g	YPL007C	1.26523	1.43611	1.10584	1.19519	1.39644	2.51268
SAKL0B02706g	YPL006W	1.58229	1.26069	1.4046	6.22954	-1.38383	1.17056
SAKL0B02728g	YPL005W	1.03937	1.14573	0.829222	-1.44339	-1.52425	1.10718
SAKL0B02750g	YPL004C	1.41922	1.0162	1.21868	2.97883	-1.84694	2.66344
SAKL0B02772g	YPL003W	1.17505	0.984293	1.39875	4.00852	-0.234878	1.41943
SAKL0B02794g	YFL002C	-1.61569	1.21957	0.749047	-3.73798	0.490139	-1.31491
SAKL0B02816g	YFL001W	1.07858	1.59562	1.00303	-2.23295	1.14494	1.18804
SAKL0B02838g	YPL002C	1.00058	0.913644	1.01168	1.4837	-1.24114	1.10373
SAKL0B02860g	YPL001W	1.16322	1.3221	0.850702	1.01311	1.06822	-1.0265
SAKL0B02904g	YFR001W	-1.55056	0.930832	0.971634	-1.12009	0.287711	-2.26691
SAKL0B02926g	YPR001W	-1.57652	-2.67227	-2.38793	2.47721	-0.470313	-5.23426
SAKL0B02948g	YPR002W	2.41961	-4.3042	-2.75706	1.28295	-1.26778	-3.24791
SAKL0B02970g	YFR002W	1.09512	0.702912	0.87142	-3.01359	1.29416	-1.09601
SAKL0B02992g	YFR003C	1.13262	1.41754	0.80638	-1.11001	1.41311	1.23964
SAKL0B03014g	YFR004W	1.0664	1.18043	1.16998	-1.08888	1.14356	1.09032
SAKL0B03036g	YFR005C	1.15384	1.37976	0.931897	-1.12515	1.32611	1.52721
SAKL0B03058g	YFR006W	1.06666	1.26011	1.16355	1.41746	-1.61418	2.95954
SAKL0B03124g	YPR003C	1.50581	1.35366	1.19664	3.26593	-1.32936	1.62063
SAKL0B03146g	YPR004C	0.960266	1.25869	0.922733	-1.14587	-1.38565	1.48228
SAKL0B03168g	YFR007W	0.975233	1.3813	0.810265	1.16924	1.17067	1.2145
SAKL0B03190g	NAN	1.14869	-2.5476	1.15367	5.13558	-4.74705	1.00852
SAKL0B03212g	YPR006C	3.58568	2.90495	2.05151	3.11826	-1.34616	-1.76542
SAKL0B03234g	YPR007C	1.47912	1.16266	1.16214	2.72672	1.2828	-1.38976
SAKL0B03256g	YFR008W	1.16907	1.14341	1.02673	-1.47388	0.515724	1.13684
SAKL0B03322g	YER145C	2.55449	-2.05607	3.74283	0.286004	-0.723541	2.99716
SAKL0B03344g	YGL166W,YPR008W	1.00421	1.02275	1.23859	1.47602	1.12009	1.99901
SAKL0B03366g	YGL164C	1.26163	1.48613	1.10099	-1.58692	1.68479	-1.42134
SAKL0B03388g	YGL163C	0.979706	1.04613	0.825639	-3.18866	1.59273	-1.1514
SAKL0B03410g	NAN	1.14035	0.696805	0.436637	4.5994	-1.06029	-2.72756
SAKL0B03432g	YGL162W,YPR009W	0.823796	1.29956	1.12448	-1.05107	-1.41352	-1.99933
SAKL0B03454g	YGL161C	1.10322	1.22807	1.20196	1.09791	1.13264	1.62194
SAKL0B03498g	YGL169W	0.861234	1.18742	1.00211	-3.16145	0.743785	-1.08647
SAKL0B03520g	YGL167C,YDR038C,YDR039C,YDR040C	1.18215	2.35418	1.14949	-1.3116	7.52501	1.24988
SAKL0B03542g	YPR010C	-2.02827	1.01293	1.05439	-5.11509	3.01525	-2.36851
SAKL0B03586g	NAN	0.83512	-2.11056	2.56708	1.4391	4.10574	-1.09621
SAKL0B03608g	YLR332W,YGR023W	1.12477	-1.58608	0.991071	1.43765	1.07673	-1.9234
SAKL0B03674g	NAN	1.14788	-1.82952	1.1385	2.19386	-0.272789	1.08028
SAKL0B03696g	YGR024C	1.22851	0.900506	1.31816	-1.02236	-1.16998	2.0968
SAKL0B03718g	YGR026W	1.60065	1.94357	1.09312	1.21865	3.20229	1.42986
SAKL0B03806g	YLR333C,YGR027C	0.876377	1.21793	0.961176	-6.28798	2.33077	-1.22708
SAKL0B03850g	YLR335W	1.24427	1.45778	1.16537	-1.8403	-1.10099	1.1083
SAKL0B03872g	YLR336C	1.19135	1.33932	1.17503	-4.76266	0.565358	-1.17912
SAKL0B03894g	YGR028W	1.45303	1.28858	1.27309	1.44337	-0.908517	1.477
SAKL0B03916g	YGR029W	1.46863	1.18047	1.08605	1.19417	-1.18799	-1.1883
SAKL0B03938g	NAN	1.16464	-2.07735	1.01173	1.07935	-2.92827	1.07821
SAKL0B04004g	NAN	1.19797	1.33752	0.711527	-1.44356	-1.16437	1.68544
SAKL0B04026g	YGR030C	1.16204	1.21289	1.08317	-2.62575	0.128882	-1.42165
SAKL0B04048g	NAN	1.20922	1.31162	0.559013	3.21016	-1.11027	1.68839
SAKL0B04070g	NAN	1.19897	1.3258	0.456709	-1.564	0.819916	1.0019
SAKL0B04092g	YLR340W	0.980381	1.35366	0.988757	-6.91068	3.09106	1.14607
SAKL0B04114g	NAN	1.48334	0.63065	1.09416	2.1184	-1.16556	-0.601442
SAKL0B04136g	YGR031W	1.10773	-2.70027	1.43796	6.09279	-0.202004	-1.64774
SAKL0B04158g	YLR342W,YGR032W	1.47126	1.24506	0.902751	-1.49842	1.23112	-2.2673
SAKL0B04180g	YLR343W	1.38502	1.21708	0.64133	1.63198	-1.31245	-1.35154
SAKL0B04202g	YGR033C	0.80773	1.58497	0.944652	-2.16229	1.30251	1.47125
SAKL0B04246g	YGR034W,YLR344W	0.824902	1.36043	0.984537	-8.57296	3.05606	-1.27702
SAKL0B04268g	YLR345W	1.25296	1.5392	0.88338	1.01891	-5.75688	0.263289
SAKL0B04290g	YGR036C	1.6714	-3.1833	0.794162	1.34713	-5.82672	-7.37635
SAKL0B04312g	YLR347C	0.883576	1.17704	1.08221	-2.4209	1.28837	-1.07656
SAKL0B04334g	YGR037C	1.18083	0.92202	0.879056	1.2095	2.88376	-0.924134
SAKL0B04356g	YLR350W,YGR038W	1.13023	1.19355	0.917108	2.71209	-1.35135	-1.27422
SAKL0B04444g	YLR351C	1.13134	1.24102	0.96	1.47136	0.684206	1.5726
SAKL0B04466g	NAN	1.09597	1.45351	0.629007	-1.49328	1.16035	2.08105
SAKL0B04488g	YGR040W	1.49199	1.11426	1.01825	1.44623	-1.42982	-1.98445
SAKL0B04510g	YLR352W	1.30334	1.13295	1.40372	3.31463	1.24633	1.39196
SAKL0B04532g	YLR353W,YGR041W	1.06937	1.22206	0.903699	-3.13899	0.835946	1.19056
SAKL0B04554g	NAN	1.49663	0.988415	1.21709	3.91883	-1.03555	0.636957
SAKL0B04576g	NAN	1.324	1.18538	1.11137	1.06771	-1.10887	5.18093
SAKL0B04598g	YGR042W	1.34463	1.45228	0.756054	2.53101	-1.18855	-2.10234
SAKL0B04620g	NAN	0.811928	-5.42267	0.700552	21.8433	-0.23501	1.26889
SAKL0B04642g	YLR354C,YGR043C	0.973186	0.942276	0.983998	1.41297	-1.40848	1.55426
SAKL0B04664g	YGR044C	5.46796	5.41948	10.6017	-1.41901	-7.75172	-2.72083
SAKL0B04686g	NAN	4.06415	1.40952	5.71848	-2.82765	-0.712342	1.57453
SAKL0B04708g	YLR355C	0.811961	1.38377	0.988007	-12.0414	4.69671	-0.0334247
SAKL0B04730g	YLR356W,YGR049W	1.18384	-1.62819	1.2217	1.45868	-6.91285	1.13993
SAKL0B04752g	NAN	2.83954	1.34773	1.4662	2.45992	-0.377638	-1.26143
SAKL0B04774g	YGR053C	1.26249	1.46038	1.14935	-1.16947	-0.547425	-1.2806
SAKL0B04796g	YGR054W	0.928243	1.17497	0.81101	-1.34588	2.08004	-1.17302
SAKL0B04928g	NAN	0.98877	1.22726	1.18363	1.05056	-1.11313	1.07233
SAKL0B04950g	YLR357W,YGR056W	0.941213	1.06264	1.24012	-2.56057	-1.00536	1.32995
SAKL0B04972g	YLR359W	0.84748	3.5268	0.874818	-6.65077	3.21074	-1.26566
SAKL0B04994g	YGR057C	1.11559	0.989411	1.05869	-1.25336	-1.16696	-1.00416
SAKL0B05016g	YLR360W	1.3493	-1.51465	0.876215	2.24636	-1.54784	-1.07579
SAKL0B05038g	YLR361C	1.20151	1.3874	1.02462	2.84849	-1.32936	-1.55389
SAKL0B05060g	NAN	1.13431	1.12005	0.941204	2.90621	1.33863	-2.64513
SAKL0B05082g	YLR362W	1.28319	1.1093	0.992618	1.20202	-1.23446	1.14548
SAKL0B05104g	YMR231W	1.32256	1.40844	0.989585	1.51382	1.43345	-1.15631
SAKL0B05126g	YMR232W	1.48589	0.950317	0.852463	-1.08431	-1.35865	-2.02568
SAKL0B05148g	YOR294W	-2.12439	-1.56065	0.910913	-1.42526	4.99084	-2.68336
SAKL0B05170g	YOR295W,YMR233W	1.32958	1.34309	1.16105	-1.65084	0.272268	-1.39374
SAKL0B05192g	YOR296W	1.00562	1.05688	0.764741	1.28126	-1.37096	-1.5932
SAKL0B05214g	NAN	1.39706	1.29359	0.809662	-1.5522	1.17596	-1.23658
SAKL0B05236g	YMR234W	1.17537	1.16151	0.665655	-1.91027	1.0714	-3.18031
SAKL0B05258g	NAN	1.09344	0.82049	0.751101	-4.66141	0.585324	-1.99355
SAKL0B05280g	YOR297C	1.23658	-1.56848	0.840835	1.43049	-1.22247	1.00668
SAKL0B05302g	YOR298W	1.24287	0.958045	0.314658	1.93043	1.45664	-3.51252
SAKL0B05324g	YMR235C	0.996745	1.32841	1.02135	-2.25779	1.36059	1.52402
SAKL0B05346g	YOR298C-A	0.772283	-2.07906	0.98075	-1.28512	-1.42196	-1.14456
SAKL0B05368g	YMR236W	0.739859	1.15864	0.946484	-2.47285	1.34254	1.00563
SAKL0B05390g	YMR237W,YOR299W	1.44884	2.2902	1.11675	-1.50546	0.822369	1.19744
SAKL0B05412g	YMR238W	1.21458	1.49388	1.01664	1.30151	1.53183	-1.02137
SAKL0B05434g	NAN	1.41165	-1.66279	0.989022	3.97215	-6.21636	3.35142
SAKL0B05456g	YOR301W	1.01191	1.44902	0.898562	-2.28379	0.252032	1.07761
SAKL0B05500g	YOR303W	0.989369	1.26712	1.26745	-1.45091	2.72832	-1.09192
SAKL0B05522g	NAN	1.40584	1.37299	1.36536	-1.05429	-1.1725	1.46465
SAKL0B05544g	YOR304W	1.27969	1.01424	1.37555	-1.24291	2.66511	-1.40137
SAKL0B05566g	YMR239C	0.86987	1.34583	0.79288	-1.92465	1.29327	-1.05519
SAKL0B05588g	NAN	1.01106	1.03805	0.676351	1.0379	0.542078	2.91784
SAKL0B05610g	YMR240C	1.16747	1.11271	1.35659	-1.21213	1.08765	1.18377
SAKL0B05632g	NAN	1.21447	1.21596	1.06509	-1.47198	0.686283	-1.95379
SAKL0B05654g	YOR305W	1.26977	1.42195	1.07302	-1.22644	1.58028	-1.38748
SAKL0B05676g	YOR306C	1.03174	1.213	0.826833	-1.24858	6.99e-05	1.31714
SAKL0B05698g	NAN	1.4485	1.32026	0.817085	3.94674	0.512013	-1.3769
SAKL0B05764g	YMR241W	1.04415	2.08447	1.08835	-3.81492	3.97652	2.38621
SAKL0B05786g	YOR307C	1.58323	1.23551	0.841173	1.30145	-1.52049	-1.42617
SAKL0B05852g	YOR308C	1.02332	1.49206	1.2327	-1.79635	-1.04356	-1.28007
SAKL0B05874g	YOR310C	0.983901	2.01069	1.02343	-1.27048	6.93059	-1.065
SAKL0B05896g	YOR311C	1.04439	1.47422	0.835585	-3.43551	0.938265	-1.54128
SAKL0B05918g	YOR312C,YMR242C	0.878239	1.20484	1.00206	-8.47853	2.70266	-1.13469
SAKL0B05940g	NAN	0.721193	-10.76	1.10295	1.26615	-1.40751	1.69363
SAKL0B05962g	YOR313C	1.28929	1.08093	0.0919356	2.17694	1.18311	-0.0082378
SAKL0B05984g	YOR315W	1.17161	1.3615	0.107918	-1.39851	1.31085	-7.25891
SAKL0B06006g	YOR316C,YMR243C	1.3341	1.68205	1.35357	-1.19016	1.82457	-1.14217
SAKL0B06028g	YMR244W	9.26462	1.04974	1.4953	-11.5353	0.406372	-1.05927
SAKL0B06050g	YCR021C	-1.56625	-2.97271	0.908504	1.29401	-0.572585	-2.83565
SAKL0B06072g	YMR244C-A	0.848778	-2.37206	0.780034	1.36994	-5.80325	1.33701
SAKL0B06094g	YMR246W,YOR317W	1.05348	1.09826	1.08807	1.03235	-2.46846	1.11898
SAKL0B06116g	YGR110W	1.03027	1.22476	0.897871	3.21285	-0.650856	1.43477
SAKL0B06138g	NAN	1.48599	1.07427	0.779151	4.36973	-0.0309608	-1.56651
SAKL0B06226g	YMR247C	1.06261	1.15472	0.993744	-2.52081	0.282547	1.14193
SAKL0B06248g	YOR320C	1.14913	-1.85632	0.713769	1.96808	-1.33732	-1.2735
SAKL0B06270g	YOR319W	1.42799	1.02554	0.910584	2.02501	-1.47259	1.57849
SAKL0B06292g	YOL052C	1.5429	1.20788	0.961072	-2.76143	0.0716127	-1.38494
SAKL0B06314g	YMR250W	1.40208	-1.81974	1.86457	12.7676	-1.00623	0.353868
SAKL0B06336g	YDR055W,YBR078W	1.39758	1.88347	1.27247	-4.32518	1.69709	-1.53397
SAKL0B06358g	NAN	1.19342	1.47586	0.7059	-3.38107	0.247807	-1.27959
SAKL0B06380g	YBR079C	-1.66271	1.26849	0.895317	-7.32238	2.17404	-1.23481
SAKL0B06402g	YBR080C	1.62751	1.26947	1.02865	1.06753	1.38293	-2.08428
SAKL0B06424g	YDR056C	1.06306	1.17871	1.11091	1.36899	1.10374	1.02707
SAKL0B06446g	YDR057W	1.21622	1.30332	1.03357	-1.12807	-1.11227	1.6288
SAKL0B06468g	YBR081C	1.20262	1.38223	1.00224	1.21023	1.00425	1.01964
SAKL0B06512g	YDR059C,YDR177W,YBR082C	1.15807	-2.25721	1.06748	1.30605	-1.23261	1.05557
SAKL0B06534g	NAN	1.15057	1.11695	0.950348	-1.71209	0.556364	-2.07099
SAKL0B06556g	YDR060W	-1.74446	1.42532	0.812642	-5.26773	1.21936	-2.25007
SAKL0B06578g	YBR083W	1.31021	0.554342	0.558718	1.2741	1.54137	-1.03075
SAKL0B06600g	YBR084W	0.978939	1.62326	1.27525	-4.94771	2.56138	-1.62859
SAKL0B06622g	NAN	1.38832	1.38307	0.989614	1.68715	-0.427297	1.42641
SAKL0B06644g	YBR084C-A,YBL027W	0.792324	1.25524	0.972425	-9.8442	2.55403	-1.17316
SAKL0B06666g	YBL028C	-1.78436	1.03973	1.08361	-1.23529	2.95266	-3.49235
SAKL0B06688g	YBL029W	1.07226	1.39403	0.771676	1.32516	2.1299	-1.15447
SAKL0B06710g	YBL029C-A	1.33804	1.02029	1.08336	0.672632	-1.41168	-1.54503
SAKL0B06732g	NAN	1.25459	1.10618	0.639706	2.42589	-1.44094	-1.35838
SAKL0B06754g	YBL030C,YBR085W,YPR011C	0.821784	-1.94947	0.792727	1.81028	-0.112631	1.35065
SAKL0B06776g	YBL031W	1.03511	1.04291	0.735537	-3.0793	0.665196	1.5463
SAKL0B06798g	YBL032W	1.26682	0.912159	1.18828	1.41879	-3.60145	2.06289
SAKL0B06820g	YBL033C	0.905828	-2.2062	1.10972	4.15988	-4.11809	-1.67453
SAKL0B06842g	YBR085C-A	1.19623	-4.62803	0.666988	4.86799	-2.67295	-3.37901
SAKL0B06864g	YBL034C	1.67043	2.12464	1.38907	-1.2142	-0.0831219	1.45365
SAKL0B06886g	YBL035C	1.47045	1.40555	0.996619	-7.9493	1.16049	1.69518
SAKL0B06908g	YBR086C	1.03397	1.09201	0.807676	-1.1676	1.23904	-1.12808
SAKL0B06930g	YBL036C	0.926218	0.895695	1.00094	-1.42773	1.29561	1.46307
SAKL0B06952g	YBL037W	1.38309	1.33847	0.698152	1.71706	-1.67852	-1.21827
SAKL0B06974g	YBR087W	1.07915	1.22576	0.838692	-3.42735	0.699021	1.09078
SAKL0B06996g	YBL038W	1.02757	1.01867	1.21867	-1.28816	-1.37243	1.2832
SAKL0B07018g	YPR047W	1.29223	1.42895	1.13005	-1.97867	1.25642	-1.14736
SAKL0B07040g	YPR048W	1.32794	1.21504	1.15922	-1.73042	1.41741	-1.04421
SAKL0B07062g	YPR049C	1.42253	1.41964	1.36516	2.71575	-1.14838	1.09556
SAKL0B07084g	NAN	1.22366	1.28151	1.29604	-2.17027	1.13756	-3.95128
SAKL0B07106g	YPR051W	0.850373	1.02457	0.92615	-4.01795	0.560976	-1.17568
SAKL0B07128g	YBR088C	1.17575	2.60809	1.29867	-1.32297	1.26661	3.81359
SAKL0B07150g	YBR089C-A,YPR052C	1.09888	1.37679	0.748935	-1.44339	1.28626	1.68799
SAKL0B07172g	NAN	1.30894	0.696321	0.48088	1.12275	-1.46745	-3.70383
SAKL0B07194g	YBR091C	0.747988	0.926209	0.737045	-1.78518	-1.31669	-1.29596
SAKL0B07216g	YBR094W	1.46408	1.12171	0.730462	1.22782	-0.526838	1.17667
SAKL0B07238g	YBR095C	1.48237	1.26218	0.919272	1.27831	-0.745307	1.04665
SAKL0B07282g	YBR096W	1.29014	1.14928	0.857166	-1.63402	1.0765	-1.27703
SAKL0B07304g	YPR054W	1.15359	1.33337	1.23938	2.23567	-1.01021	-1.11735
SAKL0B07326g	YBR097W	1.13319	0.781442	1.00583	1.79796	0.362752	1.19647
SAKL0B07348g	YPR055W	1.35076	1.45877	0.698971	-1.67318	0.188644	-1.28851
SAKL0B07370g	YBR098W	1.03916	1.12486	1.02803	1.20179	-1.17117	-1.13564
SAKL0B07392g	YBR101C	1.0687	-2.28891	1.29146	1.43319	-3.98346	-1.07521
SAKL0B07414g	NAN	1.46998	1.21086	1.16497	1.9642	-0.980746	1.30649
SAKL0B07436g	YBR102C	1.01949	1.2888	1.02263	1.03022	1.2077	1.29337
SAKL0B07458g	YBR103W	1.05674	1.02504	1.07266	-1.20605	-1.11414	1.94402
SAKL0B07480g	YPR056W	1.22879	1.3568	1.12978	1.30597	-1.12222	1.38264
SAKL0B07502g	YPR057W	1.43967	1.19001	1.21836	-1.09274	-1.13836	-1.04867
SAKL0B07524g	YPR058W,YBR104W	1.19678	1.08914	1.02774	-1.27019	-1.65049	1.08819
SAKL0B07546g	YPR060C	0.941345	1.16431	0.750307	1.1695	1.00522	2.54803
SAKL0B07568g	YPR061C	1.66634	1.00825	0.920709	3.71062	-0.587466	-1.22679
SAKL0B07590g	YPR062W	1.12304	-4.47984	0.688515	-1.0387	-5.42089	1.06863
SAKL0B07612g	YPR063C	0.917106	-1.58669	0.846113	-1.0438	1.37997	-1.21105
SAKL0B07634g	YBR105C,YGR066C	1.43134	-2.50906	1.42962	1.15014	2.74708	-7.33548
SAKL0B07656g	YPR065W	-1.77346	1.09226	2.18839	1.31989	1.30103	2.03124
SAKL0B07678g	NAN	1.32286	1.32583	0.181414	2.12378	-1.14382	-0.045727
SAKL0B07700g	YBR106W	1.10135	1.29949	1.14485	-1.44645	4.8375	-1.04684
SAKL0B07722g	YPR066W	1.62338	1.16377	1.29079	1.35559	1.05405	1.18907
SAKL0B07744g	YPR067W	1.28678	0.880174	0.842277	1.8426	-0.0442248	-1.29004
SAKL0B07766g	NAN	1.41725	1.09143	1.03619	1.04205	1.00184	-2.36592
SAKL0B07788g	YBR108W	1.29959	0.976405	0.878971	1.4297	-2.16465	-1.01303
SAKL0B07810g	YBR109C	1.31707	1.39742	1.19909	-1.35302	1.47322	1.66099
SAKL0B07832g	YBR110W	1.67587	1.29605	0.664707	3.11255	-1.52147	-1.70278
SAKL0B07854g	YPR068C	1.2332	1.26179	1.19528	1.40892	-1.56269	1.06488
SAKL0B07876g	YPR069C	1.44012	1.35344	1.36034	-1.24676	0.213557	3.11215
SAKL0B07898g	YPR070W	1.33625	0.852013	0.971263	-1.9219	0.135058	-1.61168
SAKL0B07942g	YBR111C	1.07845	1.18696	0.952432	-1.44816	2.54644	1.06622
SAKL0B07964g	YBR111W-A	1.35348	1.40811	1.06177	1.60905	-1.2687	-1.03549
SAKL0B07986g	YBR112C	1.06433	2.28239	0.747093	-1.40068	3.47913	-2.06908
SAKL0B08008g	YBR114W	1.27286	1.10392	1.11404	2.0917	1.28339	-1.45244
SAKL0B08030g	YBR115C	1.18093	2.28765	1.14841	-5.19806	7.13116	1.35286
SAKL0B08052g	YPR072W	1.22473	1.70062	1.20415	-1.63548	1.49691	1.23561
SAKL0B08074g	YPR073C	1.04801	1.1246	0.835891	-2.33824	0.38356	1.28723
SAKL0B08096g	YBR117C,YPR074C	1.20559	0.982762	1.27575	-1.18278	1.35296	-1.0907
SAKL0B08118g	YPR075C	-1.57455	1.04352	1.06189	-1.35883	-1.15559	-1.39313
SAKL0B08140g	NAN	0.842482	-2.8573	0.795667	1.49462	-4.46895	-1.83614
SAKL0B08162g	NAN	1.06605	0.326794	0.832745	3.14389	-1.40724	-1.20663
SAKL0B08184g	YOL086C,YMR318C,YCR105W,YBR145W,YMR303C	1.1812	-15.9488	0.74582	3.22649	-1.24906	-1.30806
SAKL0B08250g	NAN	1.33499	0.84	0.830007	3.28204	-0.297838	-1.4888
SAKL0B08272g	YPR079W	0.976312	1.32042	1.1764	-2.00802	1.19829	1.84962
SAKL0B08294g	YPR080W,YBR118W	0.945698	1.05802	0.913075	-2.37804	1.11037	-1.1304
SAKL0B08316g	YBR119W	0.917728	1.29473	1.04422	-3.57408	1.14931	1.18229
SAKL0B08338g	YBR120C	1.32731	-1.66472	1.09824	1.2957	-2.94975	-1.37259
SAKL0B08360g	YPR081C,YBR121C	0.96431	1.28733	0.958224	-3.68419	1.89624	-1.22863
SAKL0B08382g	YPR082C	1.28535	1.29912	1.08447	-3.68336	0.255702	-1.4192
SAKL0B08404g	YBR122C	1.06152	1.07754	1.91678	-2.40878	-1.2136	1.10765
SAKL0B08426g	YBR123C	1.32028	1.81388	1.31947	-1.21755	1.12861	2.79411
SAKL0B08448g	YBR125C	0.851737	1.1586	0.6689	-1.95618	0.645494	-1.32842
SAKL0B08470g	YMR261C,YBR126C,YML100W	1.0602	1.21416	1.3557	3.05421	-0.104939	1.46641
SAKL0B08492g	YPR083W	1.45875	1.09608	0.930599	1.00194	-1.06029	2.22764
SAKL0B08514g	YBR127C	1.18308	1.47757	1.13892	-1.141	1.99547	1.16857
SAKL0B08536g	YBR128C	1.76167	-1.57241	0.976512	1.9119	-0.259394	1.23428
SAKL0B08558g	YPR084W	0.959753	-1.55548	0.806885	3.54826	-0.978503	1.33809
SAKL0B08580g	YPR085C	1.11913	1.30116	0.821127	-1.61959	0.590577	1.18152
SAKL0B08602g	YBR129C	1.26579	1.31874	0.674619	1.50329	0.207445	1.79248
SAKL0B08624g	YBR130C	0.877366	1.21045	0.796432	-1.62951	-1.05552	-1.58845
SAKL0B08646g	YPR088C	0.929686	1.1393	0.900761	-1.9481	-1.29839	1.04192
SAKL0B08668g	YBR131W	1.13368	1.48738	1.1514	2.45668	-1.28024	2.90329
SAKL0B08690g	NAN	1.11605	1.45757	0.905388	3.53476	-0.162629	1.24067
SAKL0B08712g	NAN	1.20169	0.848976	0.989799	0.36341	-0.391102	5.60284
SAKL0B08734g	YBR132C	3.56142	1.36071	1.0666	0.142719	-1.23435	1.93881
SAKL0B08756g	YPR089W	1.34601	1.17884	1.01543	1.86972	-1.56678	1.09195
SAKL0B08778g	YBR133C	0.945036	1.06252	1.00322	-4.17294	1.26386	2.43542
SAKL0B08800g	YBR135W	0.877328	1.05081	0.716251	-3.23658	0.063382	1.14293
SAKL0B08822g	YBR136W	1.09369	1.16928	1.12751	1.06402	-1.02795	1.45461
SAKL0B08844g	YPR091C	1.3133	1.27448	1.38513	1.55297	-1.57614	1.4634
SAKL0B08932g	NAN	0.794568	-2.83966	1.26389	1.07744	-1.14383	-3.48291
SAKL0B08954g	YGR080W	1.34689	1.10796	0.778456	-1.06971	1.38096	-1.21176
SAKL0B08976g	YPR093C	1.21746	1.48947	1.25409	1.31021	1.33742	1.06622
SAKL0B08998g	YPR094W	0.808977	1.21978	0.8176	-1.80682	0.40898	-1.19517
SAKL0B09020g	YPR095C	1.63731	-1.86838	0.946456	3.27928	-1.04923	1.53266
SAKL0B09064g	YPR097W	1.0076	-1.86292	1.07569	4.03683	-5.19166	0.510734
SAKL0B09086g	YGR081C	0.754149	1.23226	0.83276	-4.5752	0.841679	-2.2786
SAKL0B09108g	YGR082W	1.04359	1.31838	0.89243	-2.38311	1.24765	1.13074
SAKL0B09130g	YPR098C	1.02043	0.944104	1.06894	0.481967	-2.42384	1.02384
SAKL0B09152g	YPR100W	0.904718	-1.78862	1.04542	-1.30635	-0.547196	1.17643
SAKL0B09174g	YGR083C	0.853581	1.54377	0.834236	-1.24853	3.2457	-1.11513
SAKL0B09196g	YGR084C	1.03707	1.26342	1.08042	-2.11687	1.22411	1.19577
SAKL0B09218g	YPR101W	1.02028	1.25254	0.862738	-1.62477	-0.358561	1.58748
SAKL0B09240g	YPR102C,YGR085C	0.81722	1.04372	0.910502	-8.82582	2.15461	-1.11045
SAKL0B09262g	YPR103W	0.933439	1.31711	0.917045	-1.40825	2.57483	-1.2732
SAKL0B09284g	YPR104C	0.978447	1.58427	0.568674	-1.45309	1.14635	-2.15286
SAKL0B09306g	YPR105C	1.16116	1.93801	1.10731	-1.7223	0.0448903	1.5762
SAKL0B09328g	YGR086C	0.850216	1.32263	0.891467	1.41703	-0.646777	2.41674
SAKL0B09350g	YPR106W	1.14735	-2.17536	0.769733	4.84687	-0.852996	1.95621
SAKL0B09372g	YPR107C	1.05992	1.10246	0.833422	-1.97188	0.336978	1.05306
SAKL0B09394g	YAL008W	1.51552	1.12205	1.4274	6.24413	-1.06946	2.71569
SAKL0B09416g	YOR014W	1.45331	1.47729	1.16504	1.96732	-1.34813	1.23473
SAKL0B09460g	YAL009W	1.11544	1.40044	0.983325	-4.05438	0.348007	1.02975
SAKL0B09482g	YAL010C	1.15207	1.46717	1.21324	-1.26868	1.26053	1.17888
SAKL0B09504g	YAL011W	1.18766	1.00037	1.19155	-1.42098	-1.08209	1.34549
SAKL0B09526g	YOL034W	1.03336	1.49282	1.29227	-1.54019	0.44412	1.45545
SAKL0B09548g	YOL033W	1.22583	1.04344	1.49865	1.24045	-0.0461111	1.70117
SAKL0B09570g	YOL032W	1.13558	-1.53423	0.949577	5.73031	-8.81541	1.47756
SAKL0B09592g	YOL031C	1.30401	1.41578	1.24393	1.20355	1.32825	1.35392
SAKL0B09614g	YAL012W	-1.83303	1.3079	0.634482	-1.47921	2.62459	2.04467
SAKL0B09636g	YOL039W	0.834939	0.961033	0.903263	-8.06588	2.66272	-1.00412
SAKL0B09658g	YOL040C	0.867317	0.997225	0.995878	-8.4675	2.34161	-1.05162
SAKL0B09680g	YAL013W	0.864184	1.08061	0.94496	-1.05334	-1.41743	-1.09357
SAKL0B09702g	YOL041C	-1.88667	1.39609	1.05336	-1.32403	0.131185	-2.81716
SAKL0B09724g	YAL014C	1.27691	1.27805	1.069	-1.11814	1.49303	1.50831
SAKL0B09746g	NAN	1.34254	1.40397	1.36784	1.13524	1.35471	1.40129
SAKL0B09768g	YOL042W	1.28153	0.929666	1.12754	2.93413	-0.97475	2.41446
SAKL0B09790g	YOL043C,YAL015C	1.18748	1.3197	0.935611	1.58819	-1.50037	1.34005
SAKL0B09812g	YAL016W	1.2449	1.33392	1.15697	-1.1083	1.2744	1.25165
SAKL0B09834g	NAN	1.86651	-1.58825	1.17569	3.39866	-1.01459	2.74545
SAKL0B09856g	YOL045W,YAL017W	1.35578	1.25457	0.960561	1.68353	-0.983887	1.05016
SAKL0B09878g	YAL018C	1.3008	1.45459	1.14217	0.501646	0.741072	-0.287076
SAKL0B09900g	NAN	1.14878	1.03072	0.817253	0.0162231	-1.28553	-2.16371
SAKL0B09922g	YOL048C	1.32868	1.28349	0.567764	1.23804	0.644549	-1.51882
SAKL0B09944g	YOL049W	1.11344	1.36808	0.952897	1.08141	1.30187	1.24813
SAKL0B09966g	YOL051W	1.3229	-1.88723	1.32995	1.23131	-3.86858	1.19439
SAKL0B09988g	YAL019W	1.08154	1.89396	0.84488	-1.49525	1.24649	-1.6054
SAKL0B10010g	YAL020C	1.12228	1.18392	1.337	3.56426	-1.28232	1.06133
SAKL0B10032g	YAL021C	1.17685	1.4179	1.01466	-1.07587	1.28424	1.00549
SAKL0B10054g	YAL022C	1.01203	1.00861	1.12002	1.48594	-1.46996	2.0435
SAKL0B10076g	YAL023C,YOR321W	1.03582	2.04355	0.856752	-1.42857	3.7148	1.28458
SAKL0B10098g	YOR322C	1.1861	1.48193	1.12465	1.08101	1.26129	-1.2815
SAKL0B10120g	NAN	1.11839	0.705671	0.789263	3.25594	-0.0982955	0.0618981
SAKL0B10142g	YAL024C	1.17829	2.30383	0.807739	-2.81112	0.452766	-1.01949
SAKL0B10164g	YAL025C	-2.5714	1.28006	0.948866	-1.46757	7.50909	-2.53893
SAKL0B10186g	YAL026C	1.33739	1.3214	1.21649	-1.11924	-1.04836	1.31613
SAKL0B10208g	YOR323C	1.10928	1.62966	1.06357	-3.52826	3.81386	1.94414
SAKL0B10230g	YAL027W	1.02018	1.15511	1.13208	-1.19598	0.262244	1.01233
SAKL0B10252g	YOR324C,YAL028W	1.76372	1.33798	1.24434	1.83849	-0.882909	-1.13793
SAKL0B10274g	YOR326W,YAL029C	1.4409	2.15486	1.27635	-2.32328	0.944456	1.06256
SAKL0B10296g	YOR327C,YAL030W	1.09177	0.995746	1.12636	1.14054	-2.05106	-1.18971
SAKL0B10318g	YOR329C	1.16194	1.25865	1.36132	1.13328	-1.28629	1.49805
SAKL0B10340g	NAN	1.04483	1.41818	1.07475	1.04364	-0.550997	1.24147
SAKL0B10362g	YOR330C	1.30953	1.64614	1.30201	1.01932	1.02154	1.7431
SAKL0B10384g	YOR332W	0.924449	1.37437	0.997099	-1.21248	2.88484	1.08092
SAKL0B10406g	YOR334W	1.32891	1.57094	1.79845	1.65253	-1.02908	1.77617
SAKL0B10428g	YAL031C	1.18276	1.0883	1.14256	2.07125	-1.14121	1.84514
SAKL0B10450g	YAL032C	1.04742	1.14952	1.15353	-1.3608	1.10809	1.0918
SAKL0B10472g	YAL033W	1.339	1.26743	1.21544	-1.93792	-1.66516	1.05785
SAKL0B10494g	YOR335C	1.07473	1.49018	1.1096	-1.66052	1.42216	-1.12575
SAKL0B10516g	YOR336W	2.95579	3.29853	1.25068	-1.29509	1.33011	-1.00294
SAKL0B10538g	YOR337W	1.02266	1.40215	0.932455	-2.4312	0.0853802	-1.21134
SAKL0B10560g	YOR338W,YAL034C	1.48176	-1.99877	1.00969	1.50484	-1.03122	-1.39785
SAKL0B10582g	YOR339C	0.813764	1.27401	0.859264	-1.1052	-1.16887	1.36645
SAKL0B10604g	YAL034W-A	1.3724	1.23071	1.04104	-1.00297	1.60234	-1.05934
SAKL0B10626g	YOR340C	-1.59241	1.3065	0.988408	-1.25928	2.66323	-2.36952
SAKL0B10648g	NAN	0.896611	-1.81851	1.27212	3.68938	-2.17395	1.1183
SAKL0B10670g	NAN	0.910493	0.620168	0.805774	1.40666	-1.44717	-3.05228
SAKL0B10714g	NAN	1.2978	1.11355	1.46751	0.849571	-0.618965	1.09557
SAKL0B10736g	YOR341W	0.931449	1.26177	0.906725	-1.22465	3.69206	-1.72631
SAKL0B10758g	YAL035W	0.917704	1.45635	0.96931	-3.57965	2.14671	1.05109
SAKL0B10780g	YAL036C	0.823593	1.13799	1.06739	-3.476	0.0861571	-1.29618
SAKL0B10802g	YAL037W,YOR342C	0.955134	1.34207	1.03164	1.46067	0.0983326	-2.67415
SAKL0B10868g	YOR344C	-1.84689	-1.62589	1.46959	-2.55837	-1.16289	1.46366
SAKL0B10890g	NAN	0.767773	0.432666	0.600098	-1.01893	-1.54811	-1.12865
SAKL0B10912g	YOR346W	1.4172	0.934508	0.991332	4.71008	-0.602692	-1.24155
SAKL0B10934g	YAL038W,YOR347C	-1.82586	-4.82873	0.977245	-5.88016	3.98758	-1.32552
SAKL0B10956g	NAN	2.75565	1.38709	0.889482	1.49955	-3.89503	1.08175
SAKL0B10978g	NAN	1.46689	-1.67804	1.93507	1.83772	-1.23737	1.51326
SAKL0B11000g	YOR349W	1.09429	1.4994	1.05108	-1.35322	1.42636	1.14763
SAKL0B11022g	YOR350C	1.32826	1.82215	1.0498	-1.69431	1.35294	-1.04063
SAKL0B11044g	YOR351C	1.43468	1.44364	1.12873	1.71918	1.41827	-1.10564
SAKL0B11066g	YOR352W	1.51473	1.16854	1.35832	2.02515	-1.55456	-1.16749
SAKL0B11088g	YOR353C	1.10336	1.29041	0.951244	-1.2075	-1.25517	-1.49527
SAKL0B11110g	YAL039C	1.3177	1.03923	0.969594	1.2974	-2.4109	-2.67878
SAKL0B11132g	YOR354C	1.273	1.40673	1.47047	-1.53008	-1.21745	1.35386
SAKL0B11154g	YMR031C,YKL050C	1.30905	1.32225	1.91578	3.1336	-1.92156	2.04
SAKL0B11176g	YMR032W	1.35333	1.18848	0.779943	-4.11687	0.831409	2.40769
SAKL0B11198g	YKL049C	1.44623	1.43784	1.04248	-1.39083	1.44165	1.15244
SAKL0B11220g	YMR033W	1.31473	1.02495	1.22334	-1.22654	-1.35162	1.61295
SAKL0B11242g	YMR034C	1.38576	1.18422	1.02325	3.4995	-1.01028	-1.18222
SAKL0B11264g	YMR035W	1.32205	2.46186	1.02309	-4.45459	1.32166	-1.39271
SAKL0B11286g	YMR036C	1.45023	1.45523	0.950748	1.19152	1.5723	-1.08592
SAKL0B11308g	YKL048C	1.22783	1.20955	1.01486	1.95441	1.29881	1.52691
SAKL0B11330g	YMR037C,YKL062W	1.25464	1.04031	1.22619	1.78816	-1.38522	1.44003
SAKL0B11352g	NAN	0.47723	1.07636	0.868464	2.14534	-1.18677	-2.52016
SAKL0B11374g	YKL063C	1.15137	1.36128	1.0319	-1.30915	2.76504	-1.34637
SAKL0B11396g	YMR038C	-1.53897	1.09901	1.0965	-1.42519	3.13043	-2.1892
SAKL0B11418g	YKL064W	1.33706	1.79487	1.04104	1.07534	1.04727	1.1201
SAKL0B11440g	YMR039C	1.11232	-1.52535	0.800653	-1.19245	-1.18924	-1.81606
SAKL0B11462g	YMR041C	1.14607	1.01795	0.769497	-1.15608	0.252579	-2.44172
SAKL0B11484g	YKL065C,YMR040W	1.14406	1.10579	1.28925	5.13509	-1.23736	1.00223
SAKL0B11583g	YOR142W-B,YML045W,YDR316W-B,YPR158W-B,YHR214C-B,YPR158C-D,YOL103W-B,YER138C,YER138C,YPL257W-B,YML039W,YLR157C-B,YBL005W-B,YGR027W-B,YMR045C,YMR050C,YGR161C-D,YAR009C,YJR027W,YNL284C-B,YGR038C-B,YBR012W-B,YDR365W-B,YLR227W-B,YPR137C-B,YDR210C-D,YDR098C-B,YBL100W-B,YCL019W,YFL002W-A,YDR034C-D,YDR210W-B,YOR343W-B,YLR410W-B,YOR192C-B,YHL009W-B,YLR035C-A,YER160C,YJL113W,YDR261C-D,YGR161W-B,YDR261W-B,Y…	1.24407	1.40635	1.18452	-3.36636	1.35235	-1.78158
SAKL0B11638g	YKL067W	0.965644	-1.85491	0.832845	1.46325	-1.49202	2.59367
SAKL0B11704g	YMR043W	1.2553	1.29356	0.916227	1.19274	-1.16176	-1.12875
SAKL0B11726g	YMR044W	1.01322	0.832014	1.08293	-3.06024	0.818713	-1.64061
SAKL0B11748g	NAN	1.40302	0.728612	0.467322	4.17185	1.13246	-0.306584
SAKL0B11770g	YMR047C,YKL068W	0.982704	1.82444	0.895545	-3.41196	2.86958	-1.08691
SAKL0B11792g	YMR048W	1.14614	1.30423	1.15077	-6.06891	1.49052	1.65283
SAKL0B11814g	NAN	1.04124	1.01111	0.902499	-2.48282	0.42645	-1.53816
SAKL0B11836g	YMR049C	-1.60429	1.48982	0.895097	-1.47956	5.2968	-2.96316
SAKL0B11880g	YKL069W	0.937696	1.44599	0.68899	-1.32628	0.460095	-1.27921
SAKL0B11924g	YMR052W	1.20813	-1.85148	0.999451	2.3655	-0.976581	-1.19804
SAKL0B11946g	YKL072W,YMR053C	1.25958	1.3326	1.02887	2.28995	-0.767648	-1.02181
SAKL0B11968g	YMR054W	1.51384	1.47191	1.04354	1.48899	1.40327	1.27454
SAKL0B11990g	YKL073W	0.998856	2.29187	0.954519	-1.44842	4.06321	1.0626
SAKL0B12012g	YKL074C	-1.68259	1.47792	0.870264	-4.83015	1.40966	1.19323
SAKL0B12034g	YMR055C	0.999317	1.06977	0.847593	1.83813	-1.53312	1.52097
SAKL0B12056g	YMR058W	1.51265	1.0464	2.48948	1.41871	-4.01388	10.6334
SAKL0B12078g	YKL075C	0.897457	1.36393	0.989734	-1.34981	1.39756	-1.12004
SAKL0B12100g	YKL077W	1.24177	-2.46707	1.16921	1.12571	-0.185141	1.41048
SAKL0B12122g	YMR059W	0.773267	0.398136	0.887612	-1.32792	-1.20581	-1.08344
SAKL0B12144g	YMR060C	1.22605	1.26086	0.968876	-1.0713	-1.16781	1.31218
SAKL0B12166g	YMR061W	1.12216	1.19838	1.09818	-1.34075	1.32518	1.06182
SAKL0B12188g	YJR143C	1.06923	1.02974	0.96133	-1.21092	2.89862	1.3769
SAKL0B12210g	YJR144W	1.37139	1.46924	1.54181	1.232	-0.234547	1.86332
SAKL0B12232g	NAN	1.07118	1.07684	1.36092	0.88061	-1.14842	-2.47401
SAKL0B12298g	YHR202W	1.69639	-1.69501	1.13659	9.88775	-3.49286	1.34963
SAKL0B12320g	YJR145C,YHR203C	0.8406	1.13715	0.937645	-9.37533	2.07431	-1.24835
SAKL0B12342g	YHR204W	1.03069	1.16286	0.643905	-1.37065	0.396064	-2.82584
SAKL0B12364g	YHR205W	1.65113	1.17305	1.26291	2.13689	1.09231	-4.34667
SAKL0B12386g	NAN	1.31773	1.12172	0.142292	-1.23451	0.278429	-0.479437
SAKL0B12408g	YHR206W,YJR147W	1.36623	1.07277	1.01604	-1.31674	1.53965	-1.1722
SAKL0B12430g	YHR207C	1.02965	1.12103	1.01928	-2.15902	1.36057	-1.23852
SAKL0B12452g	YER182W	0.910081	1.41783	1.19057	1.58005	-1.42619	1.20198
SAKL0B12474g	YER183C	0.724451	-2.56058	0.943582	1.00191	-3.30126	-0.0401327
SAKL0B12496g	YJR148W,YHR208W	0.867075	-1.59787	0.833078	-1.30061	1.76342	1.77629
SAKL0B12518g	NAN	1.18478	0.835294	0.909063	1.95488	-0.00803229	1.34742
SAKL0B12540g	NAN	0.0414909	0.010912	0.0676144	-2.82241	-1.26884	-1.05803
SAKL0B12562g	NAN	0.464386	0.143421	0.360935	3.28692	-0.845613	1.12505
SAKL0B12584g	NAN	0.197168	0.771502	1.4026	-14.8631	-0.35287	1.89028
SAKL0B12606g	NAN	1.16674	1.37953	1.2057	-2.0334	1.33856	0.604384
SAKL0B12628g	YBR008C,YHR048W	-1.69597	1.00779	0.63103	1.14224	-1.25414	5.33476
SAKL0B12650g	NAN	0.903139	0.758936	0.595982	1.03606	1.04088	-1.15756
SAKL0B12672g	NAN	0.792511	-2.91682	1.00204	3.01925	-1.1993	2.01295
SAKL0B12694g	NAN	0.828885	0.401432	1.25947	1.40342	-0.888159	-2.21955
SAKL0B12716g	YGR224W,YKR105C,YCL069W,YPR198W	1.19444	-1.9059	1.24486	1.1258	-1.00787	-2.28045
SAKL0B12738g	NAN	1.23114	1.15899	0.656171	-1.13138	1.09299	1.57989
SAKL0B12760g	NAN	0.693426	0.183284	0.0872427	1.32075	-0.426737	-4.51082
SAKL0B12804g	NAN	1.02596	0.830736	1.26075	-1.12507	-1.10373	-2.46542
SAKL0B12826g	YBR158W	0.0590278	0	0.585923	-24.5712	-0.672248	-4.56444
SAKL0C00110g	NAN	1.28213	0.237911	0.261639	-2.43084	0.191147	-0.335768
SAKL0C00154g	NAN	0.198395	0.223841	0.342954	1.53614	-0.0675824	-1.0858
SAKL0C00176g	NAN	1.00314	1.15023	0.564067	-1.36076	-0.330818	-1.14446
SAKL0C00198g	NAN	0.906982	1.41701	0.331281	-2.18479	0.171694	-0.898617
SAKL0C00220g	YER185W,YLR046C,YGR213C	0.881758	-3.27096	-13.0213	1.70712	1.47511	-1.10723
SAKL0C00242g	NAN	1.03748	0.873321	0.478816	1.35313	-2.90967	-2.24552
SAKL0C00264g	YOL086C,YMR318C,YCR105W,YBR145W,YMR303C	-2.61814	-5.669	0.762747	4.01517	-2.04047	-6.16718
SAKL0C00308g	YJL172W	1.47258	0.843607	1.21458	5.77637	-2.68878	1.28584
SAKL0C00330g	YAL063C,YHR211W,YAR050W,YJR151C,YDL037C,YIR019C,YKR102W,YDR420W,YMR317W	-103.629	-68.4919	-3.34174	-3.92067	-0.676644	0.397747
SAKL0C00352g	NAN	0.827113	-1.79065	1.16205	1.06559	-0.24556	4.52903
SAKL0C00374g	NAN	0.785493	0.466961	1.49027	4.21628	-0.907411	-1.83978
SAKL0C00396g	YPL171C,YHR179W	-3.92155	-3.65157	0.863835	1.45826	-1.61878	1.27267
SAKL0C00418g	YCL064C	0.467835	0.156504	0.777315	0.113474	-0.963469	-1.08052
SAKL0C00440g	YCL063W	-1.70862	1.49092	0.641655	-3.89238	-1.42668	1.80918
SAKL0C00462g	YCL061C	-1.55385	3.03076	0.769723	-1.41334	1.37585	1.78667
SAKL0C00484g	YCL059C	-2.45145	1.25105	0.909513	-1.38685	3.89207	-2.71441
SAKL0C00506g	NAN	0.765862	1.46796	1.35841	-2.15791	-1.02088	-1.44743
SAKL0C00528g	YCL057C-A	-1.90393	-2.23019	0.70776	1.08222	-4.59356	0.413152
SAKL0C00550g	YKL134C	1.00773	1.05588	1.26383	1.2274	-1.7429	1.16377
SAKL0C00572g	YCL056C	1.0935	0.970103	1.26719	2.54104	-1.18101	1.11007
SAKL0C00594g	NAN	-2.17901	-2.36186	0.848811	2.00028	-1.34478	-1.38613
SAKL0C00616g	NAN	1.20804	1.19491	1.05618	1.55996	-0.949888	1.31411
SAKL0C00638g	NAN	1.70852	-1.9027	1.25604	2.94286	-1.05491	-2.85828
SAKL0C00660g	YCL055W	1.4463	-1.86759	1.30597	2.74828	-0.27252	-1.55916
SAKL0C00682g	NAN	0.752215	1.39862	0.8189	-1.44886	3.37735	-2.24024
SAKL0C00704g	YCL054W	-2.47738	1.20724	0.855541	-8.26387	2.46503	-2.93268
SAKL0C00726g	YCL052C	0.675821	1.25275	0.70694	-4.04697	1.46147	1.20218
SAKL0C00748g	YCL051W,YDR528W	0.428664	0.254	0.480844	1.3932	-1.00023	1.12611
SAKL0C00770g	YDR529C	1.03977	-2.1601	1.01271	2.22544	-1.28137	1.49829
SAKL0C00792g	YCL050C,YDR530C	0.762655	1.28808	1.20587	-2.61888	1.29762	1.07014
SAKL0C00814g	YDR531W	0.64839	0.748208	1.64935	-1.31464	-0.419599	1.24042
SAKL0C00836g	YDR532C	1.00944	1.44804	0.928613	-3.78837	1.04758	1.95583
SAKL0C00858g	YDR527W	-1.69476	-2.08148	1.076	-1.09009	-2.89032	-1.10373
SAKL0C00880g	YIR030C	1.69896	1.24335	0.714139	1.45359	-0.603645	-3.38142
SAKL0C00902g	NAN	0.858548	0.540357	0.515074	2.04736	-1.20753	-3.72327
SAKL0C00924g	YDR524C	1.2258	1.05919	0.882238	1.43765	-4.52359	-0.221442
SAKL0C00946g	YDR523C	0.706336	0.706608	0.661049	2.77391	-1.28378	-1.70913
SAKL0C00968g	YDR522C,YCL048W	0.519617	0.563203	0.867764	2.23398	-1.06682	1.36629
SAKL0C00990g	YDR520C	1.06878	-1.52466	1.31956	1.42376	-2.98226	1.20549
SAKL0C01012g	YCL047C	0.901651	-2.60364	1.17455	2.64168	-0.0802345	1.70883
SAKL0C01034g	YDR519W	-1.74741	-2.12318	0.944797	-1.18902	-1.04103	-1.49736
SAKL0C01056g	YCL045C	0.89108	1.02282	1.08839	-1.21411	1.245	-1.10867
SAKL0C01078g	YCL044C	-2.84478	-4.71949	0.659782	-1.10116	-4.13648	0.813564
SAKL0C01100g	YCL043C,YDR518W	-2.02245	1.20347	0.783644	-1.17377	2.20819	1.00712
SAKL0C01144g	YDR517W	-1.51161	1.22168	0.920851	-1.09784	1.48283	1.06712
SAKL0C01166g	YDR516C,YCL040W	1.33492	-3.39367	0.604175	8.83727	-0.308511	0.603208
SAKL0C01188g	YCL039W	0.967892	-2.37397	0.952455	5.3505	-1.04959	0.738482
SAKL0C01210g	YCL038C	1.49492	0.800376	1.0885	4.77998	-3.03596	-1.21686
SAKL0C01232g	NAN	2.16357	0.941232	1.33117	2.27538	-0.566687	-1.36765
SAKL0C01254g	NAN	-1.66141	1.02391	0.921324	-6.00278	3.06678	-2.0211
SAKL0C01276g	YCL036W,YDR514C	-1.67073	0.992829	1.07506	-1.2923	-0.090399	-1.40798
SAKL0C01298g	NAN	-3.60118	1.35899	0.967665	1.02974	2.63822	2.46682
SAKL0C01320g	YCL035C,YDR513W	1.10899	1.13126	0.939231	1.25927	-1.014	1.13052
SAKL0C01342g	YCL034W	1.26078	-1.66806	0.868905	1.45405	-5.01868	-1.10537
SAKL0C01364g	YCL033C	1.07516	1.03563	1.44592	3.07653	-1.30769	1.59133
SAKL0C01386g	YDR512C	0.704236	-1.98438	0.9029	-1.64531	-1.09172	-1.31725
SAKL0C01408g	YCL032W	0.821456	-1.66131	0.771923	1.08904	-1.26743	-2.50998
SAKL0C01430g	YCL031C	-1.92224	-2.22179	1.04366	-1.19713	-2.42861	-1.34465
SAKL0C01452g	YDR511W	-1.70366	-2.79381	1.24263	1.30401	-3.02223	-1.39865
SAKL0C01474g	YCL030C	0.749822	1.40141	0.796247	-5.86525	3.96751	-1.69105
SAKL0C01496g	YCL029C	0.999028	1.08029	0.815864	-2.00353	-1.2531	1.60503
SAKL0C01518g	YCL028W	1.34773	1.29087	0.828234	1.19297	1.06491	-2.68367
SAKL0C01540g	NAN	-3.46454	0.870143	-2.08084	1.09446	-0.751234	7.60702
SAKL0C01562g	NAN	0.882875	0.785422	0.250064	-1.22651	-0.691444	-0.921656
SAKL0C01584g	NAN	0.744083	0.662063	0.379055	1.00959	-1.32593	-3.47273
SAKL0C01606g	YCL027W	1.44794	-2.45161	0.698657	1.45419	-0.660859	-4.86382
SAKL0C01628g	YCL026C-B,YCL026C-A	0.936919	0.430899	0.568711	1.73793	-0.566001	-1.10317
SAKL0C01650g	YCL025C,YGR191W,YPL274W,YLL061W,YBR069C,YKR039W,YDR508C,YFL055W,YNL270C,YPL265W,YEL063C,YBR068C,YDR046C	-1.79493	1.34888	0.900427	-1.44661	-1.32441	-3.92877
SAKL0C01672g	NAN	0.805902	1.49604	0.611229	-3.66437	-1.00227	2.01067
SAKL0C01694g	YDR510W	0.827315	-1.55139	0.957688	-1.36153	-1.21377	-1.3754
SAKL0C01716g	YDR507C,YCL024W	1.23879	3.23776	0.687922	-8.45006	1.56896	-1.55158
SAKL0C01738g	NAN	1.3155	-2.17509	1.21937	1.79178	-1.42455	-2.72763
SAKL0C01760g	NAN	0.481702	0.371844	0.487742	1.05364	-0.432922	-2.36272
SAKL0C01804g	YLR177W,YDR505C	1.94943	1.18763	1.52197	1.09287	-4.83096	-1.18264
SAKL0C01826g	NAN	1.29603	0.863572	1.21485	11.2446	-9.44879	-1.19458
SAKL0C01848g	YDR503C	0.893059	-1.89108	1.12072	1.19955	-1.5661	-1.60229
SAKL0C01870g	YDR502C,YLR180W	-1.75854	1.01929	0.818956	-10.2336	4.34758	-1.1814
SAKL0C01892g	YLR181C	0.88708	0.826566	0.817168	1.43519	-3.39619	1.46276
SAKL0C01914g	YLR182W	1.03586	-1.65688	1.1209	-1.22142	-2.66035	1.16004
SAKL0C01936g	YDR501W,YLR183C	0.997391	1.39638	1.06861	-1.07784	0.143712	1.80674
SAKL0C01958g	YDR500C,YLR185W	0.899609	1.24973	0.93528	-6.84618	2.54992	-1.25253
SAKL0C02002g	YLR186W	-1.82183	1.30182	0.817933	-1.11347	1.35448	-2.25534
SAKL0C02024g	NAN	0.921935	-2.18173	1.05578	1.10362	-1.34488	-1.07843
SAKL0C02046g	NAN	0.63239	0.349821	1.17476	4.45153	-1.46366	-1.18409
SAKL0C02068g	NAN	1.44996	0.996411	1.39835	2.01138	-1.0997	-2.78469
SAKL0C02090g	NAN	-3.40041	-2.91616	-2.48559	3.18727	-1.30629	3.67204
SAKL0C02112g	NAN	1.02368	1.17696	0.844033	1.91619	-0.321878	-1.33736
SAKL0C02134g	NAN	-3.11161	0.423096	0.558116	1.35361	-1.67089	1.08567
SAKL0C02156g	NAN	0.439275	0.463206	0.321871	1.17574	1.03498	1.03376
SAKL0C02178g	NAN	1.33532	-3.15007	0.924413	2.68666	-0.215419	0.758679
SAKL0C02200g	YNL279W	2.39413	2.74324	10.4926	-1.38616	-0.0830854	-2.55311
SAKL0C02222g	YLR187W,YNL278W	0.814297	1.14211	0.805855	1.24475	-1.52097	1.1764
SAKL0C02244g	YLR188W	0.815283	0.654543	0.892086	1.25289	-1.35494	-1.42317
SAKL0C02266g	YNL277W	-3.75179	-2.52378	-2.15133	1.03189	-5.2828	-1.01506
SAKL0C02288g	YLR189C	1.08007	1.15007	1.05452	1.34407	-7.02657	1.08689
SAKL0C02310g	YER019W	-1.76202	-2.57253	0.845559	1.12583	-0.257433	-1.29456
SAKL0C02332g	YER018C	1.25231	1.21313	1.02367	1.08124	-0.134102	2.10137
SAKL0C02354g	YCR044C	0.83195	1.07326	1.14252	-1.31066	-1.66553	1.48615
SAKL0C02376g	YNL275W	1.27045	0.570961	1.2777	2.86041	-0.628996	1.36305
SAKL0C02398g	YCR043C	0.87873	0.594057	0.887364	1.06269	-0.0543053	-1.03097
SAKL0C02420g	YNL274C	0.922408	-3.79209	1.44396	5.93338	-0.360235	0.404648
SAKL0C02442g	YCR042C	0.927155	0.900537	0.982756	-1.19886	-2.87949	-1.11371
SAKL0C02464g	YOR154W	0.747208	1.08692	0.809727	-2.07006	-1.20326	-1.36447
SAKL0C02486g	NAN	1.07572	1.30168	1.26849	-9.99984	-0.76915	1.0555
SAKL0C02508g	NAN	5.01212	2.5063	4.19074	-1.37082	-1.39386	0.351717
SAKL0C02530g	NAN	0.883087	1.01838	1.44939	-1.41422	-0.977396	4.26119
SAKL0C02552g	YNL273W	0.952437	1.87654	1.51875	-3.13956	-1.3473	1.67768
SAKL0C02574g	YEL064C	0.949799	0.940452	0.652318	1.87976	-0.980555	1.15147
SAKL0C02596g	YNL272C	0.958979	0.968608	1.1619	1.05371	-0.775319	1.16241
SAKL0C02618g	YNL271C	1.00001	1.06926	0.87257	-1.23923	-2.57365	-1.04136
SAKL0C02640g	NAN	-2.46724	1.42201	0.80536	-1.45509	1.10187	-1.71138
SAKL0C02662g	NAN	1.24527	0.980758	0.439118	7.86972	-1.42826	1.01616
SAKL0C02684g	NAN	-2.98917	1.21865	1.04083	-1.86738	-1.45542	-1.17513
SAKL0C02706g	NAN	0.708125	0.742621	1.0598	1.16457	-1.30435	-4.85387
SAKL0C02728g	YNL268W	-3.26656	-3.10363	0.946197	-1.34913	2.15796	-0.862833
SAKL0C02750g	YNL267W	-1.59464	-2.33892	0.905366	-1.27485	-3.76526	1.19524
SAKL0C02772g	YGR046W	1.09977	-2.381	0.801791	1.12275	-6.31008	-2.32265
SAKL0C02794g	YNL265C	1.89794	0.87029	1.17127	1.29497	-3.34274	1.48127
SAKL0C02816g	YGR047C	0.867126	1.51056	0.908814	1.10207	-1.35463	-1.18465
SAKL0C02838g	YGR048W	0.976102	-2.20751	1.13755	1.47043	-0.201498	1.07839
SAKL0C02860g	YGL140C	-2.02085	-1.91141	0.874586	-1.49351	-2.65658	-3.29444
SAKL0C02882g	YNL264C	0.843058	-1.62275	1.08325	-1.47706	1.04641	-2.11166
SAKL0C02904g	YGL128C	0.857969	-1.84418	0.658596	1.72771	-0.730102	-1.14454
SAKL0C02926g	YNL263C	0.889541	1.21366	1.01767	1.49158	-1.16193	-1.06871
SAKL0C02948g	YNL262W	-1.56359	-2.71695	0.959731	-1.1849	-3.83774	1.21789
SAKL0C02970g	NAN	-3.01158	-41.1425	-5.43817	1.91069	-0.469898	-2.82603
SAKL0C02992g	NAN	-1.63813	-8.8635	-2.26871	5.64815	-0.758217	-5.04378
SAKL0C03014g	YNL261W	-1.61639	-1.52465	0.85737	1.1505	-0.824019	1.26299
SAKL0C03036g	YHR156C	0.987135	-1.5717	0.779786	1.22692	-0.425221	1.30666
SAKL0C03058g	YNL260C	0.992142	-2.53254	1.12755	1.01412	-4.60019	1.30028
SAKL0C03080g	YNL259C	1.05781	-2.78721	1.45155	1.49941	-4.5557	0.554339
SAKL0C03102g	NAN	-1.78241	-3.2762	0.927568	1.46205	-8.63616	-1.43377
SAKL0C03124g	NAN	0.95822	-3.75976	1.20405	2.80802	-0.795513	-1.17589
SAKL0C03146g	YNL258C	1.02211	1.73952	1.12612	-1.27966	-0.45659	1.42813
SAKL0C03190g	YHR155W,YNL257C	1.10308	-1.99133	1.08892	1.41743	-3.20839	1.02602
SAKL0C03212g	YDR058C	1.25289	-3.17866	1.31637	1.45646	-8.02205	1.45366
SAKL0C03234g	NAN	0.96305	-1.77244	1.06119	1.28024	-0.535431	1.68384
SAKL0C03256g	YGR255C	0.89739	1.5955	0.855962	1.48907	-2.20295	-1.19756
SAKL0C03278g	YNL256W	0.733512	-3.36587	0.73368	-3.50159	-4.39546	-1.92742
SAKL0C03300g	YNL255C	-2.14022	-1.96628	0.581114	-4.03431	-1.25791	-1.24019
SAKL0C03322g	YNL254C	1.13515	1.18251	0.807838	-1.21925	-0.0564494	-1.84767
SAKL0C03344g	YNL253W	0.831589	0.937795	1.03929	-1.18253	-1.44968	-1.55014
SAKL0C03366g	YNL252C	0.915783	0.937608	1.72329	-1.91218	-1.39072	-1.29354
SAKL0C03388g	YNL251C	-1.91493	-2.71714	0.991876	1.11425	-2.35673	-1.20755
SAKL0C03410g	YNL250W	0.872131	-3.63852	0.795767	1.28864	-4.33547	-2.11887
SAKL0C03432g	YNL249C	1.30031	-1.69565	1.21345	1.44537	-3.32631	1.04013
SAKL0C03454g	YNL248C	-1.88179	-1.56461	0.855143	-1.42615	1.15198	-1.91368
SAKL0C03476g	YJR097W	0.698202	0.996963	1.00202	-1.8791	1.08783	-2.11449
SAKL0C03498g	YJR098C	0.96224	-1.663	0.946314	1.12217	-0.327536	-1.37749
SAKL0C03520g	YNL247W	1.61918	2.02977	0.903193	-1.88773	-1.37807	1.0281
SAKL0C03542g	YNL246W	-1.5454	-2.09586	0.820711	-1.49884	-1.4812	-1.84803
SAKL0C03564g	YNL245C	1.76373	0.988468	2.33054	1.03808	-3.27045	1.21186
SAKL0C03586g	NAN	4.14894	1.46546	3.42586	1.74589	-1.10516	-1.86545
SAKL0C03608g	NAN	-1.67188	1.48158	0.811429	-3.07231	1.41012	1.55802
SAKL0C03630g	YNL244C	0.894729	-1.71891	0.685141	-2.50933	-1.2192	-1.1306
SAKL0C03652g	YNL243W	1.04167	1.09182	0.942111	1.25937	-1.62722	1.12289
SAKL0C03674g	NAN	1.23359	1.17848	1.30171	3.60772	-1.06758	-1.41176
SAKL0C03696g	NAN	3.6806	1.4926	3.45082	1.88294	-0.707868	-2.25047
SAKL0C03718g	NAN	-2.77311	-3.20314	0.718822	1.47689	-3.03839	-1.05501
SAKL0C03762g	YJL210W	0.804149	-1.65027	0.8582	1.40994	-3.43065	1.22247
SAKL0C03784g	YJL209W	-1.98065	-3.27765	0.799793	-1.10363	-4.63467	-1.29708
SAKL0C03806g	YJL208C	-1.57419	-2.26908	0.6646	-1.1516	-2.38229	1.18
SAKL0C03828g	YJL207C	-1.53823	-2.99563	0.913955	1.18598	-4.39234	1.00897
SAKL0C03872g	NAN	1.44418	0.988858	0.186944	0.0969743	-0.0273796	-1.7719
SAKL0C03894g	NAN	1.12884	1.14375	0.9049	2.83357	-0.706455	1.36794
SAKL0C03916g	NAN	0.671194	0.425831	0.419556	2.50069	-0.159733	-1.13443
SAKL0C03938g	YJL206C	0.818557	-3.08979	0.833647	1.47764	-5.5387	-1.04401
SAKL0C03960g	NAN	0.872183	-2.43116	0.759126	1.44881	-6.34096	1.12377
SAKL0C03982g	NAN	0.82954	-1.608	0.919986	1.27128	-0.878417	1.29883
SAKL0C04004g	YJL204C	0.924421	1.31413	1.06504	1.21124	-0.810708	1.65177
SAKL0C04026g	YJL203W	0.798075	1.13183	1.23271	-1.40399	-0.349463	1.88572
SAKL0C04048g	NAN	-2.70471	-1.8927	0.768659	1.15916	-1.74217	2.80495
SAKL0C04092g	YJL201W	0.826752	1.07176	0.714423	-3.36525	1.00875	-1.25978
SAKL0C04136g	YKL107W	1.79559	-2.37001	1.95853	3.62484	-0.244619	-1.01263
SAKL0C04158g	NAN	-1.64548	1.2445	0.546425	-3.00251	-0.15582	-1.21365
SAKL0C04180g	YJL200C	-1.74719	0.973402	0.688857	-5.59125	2.18388	-1.73214
SAKL0C04224g	YJL198W,YCR037C	0.829645	1.64559	1.05274	-1.03516	-1.02363	-2.73602
SAKL0C04246g	YJL197W	1.06955	-2.93082	1.46302	0.494005	-1.09571	-4.75143
SAKL0C04268g	YCR036W	-1.90183	0.989487	0.827266	-1.29411	-1.28894	-1.16424
SAKL0C04290g	YCR035C	-1.74931	-1.7547	1.07131	-1.48959	-0.857208	-1.36681
SAKL0C04312g	YCR034W,YJL196C	-1.72648	1.76863	0.570048	-4.99701	1.25282	1.44967
SAKL0C04334g	YCR033W	1.02524	1.07362	1.18749	-1.09177	-0.425025	1.34114
SAKL0C04378g	YJL194W	0.690436	1.362	0.690864	-3.7469	1.52792	-1.20581
SAKL0C04400g	YJL193W	-1.67003	-2.21234	0.94621	1.01711	-1.01642	1.42249
SAKL0C04422g	YCR032W	1.19883	1.07607	1.03084	1.24562	-1.12175	-2.95013
SAKL0C04444g	YJL192C	1.06139	0.868999	1.48626	2.14249	-0.0382275	1.45317
SAKL0C04466g	YCR031C,YJL191W	-1.63137	1.04393	0.818791	-8.91396	2.46011	-1.23536
SAKL0C04488g	YJL190C,YLR367W	-1.63385	1.43171	0.866814	-1.4961	6.14264	1.20291
SAKL0C04510g	NAN	0.823149	1.0265	0.944895	-7.97913	1.67197	-1.07199
SAKL0C04576g	YJL187C	0.796651	5.7353	0.588304	-9.39111	0.405461	1.3838
SAKL0C04598g	YJL186W	0.771844	-1.81999	1.08617	-1.74002	-1.63895	1.18383
SAKL0C04620g	YCR030C	0.844512	-3.98145	0.949682	3.45351	-0.676037	0.428963
SAKL0C04642g	NAN	1.11687	0.654391	0.710498	3.42672	-1.29228	-1.0728
SAKL0C04664g	YCR028C-A	1.08479	2.32146	0.854522	-1.71598	1.51793	1.23704
SAKL0C04686g	YJL184W	0.807559	-1.9101	0.829561	-1.56855	-1.36102	-1.58983
SAKL0C04708g	YCR028C	0.814888	-2.65815	0.759613	1.16207	-3.25058	-1.21246
SAKL0C04730g	YJL183W	0.833233	-1.79376	0.952535	-2.10393	-1.44641	-1.11317
SAKL0C04752g	YJR030C,YJL181W	0.809615	1.56238	0.992685	1.08571	-0.16175	-1.1431
SAKL0C04774g	YJL180C	0.903179	0.951944	1.50202	1.04665	-1.13683	-1.07907
SAKL0C04796g	YJL179W	1.04443	1.25319	1.39576	-1.40806	-1.20115	1.32717
SAKL0C04818g	YJL178C	0.895065	1.00736	1.11674	1.40409	-2.05375	1.12183
SAKL0C04840g	YKL180W,YJL177W	0.831532	1.26777	0.975993	-8.80896	2.92876	-1.19368
SAKL0C04862g	YKL179C	0.959502	-1.5182	1.43268	-1.15422	-2.83806	1.27777
SAKL0C04884g	YJL176C	0.921072	2.15471	1.15655	-1.42903	1.44987	1.67343
SAKL0C04906g	YJL174W	1.02564	1.62079	1.7608	1.57852	-1.35567	-2.08715
SAKL0C04928g	YJL173C	0.98107	0.855127	1.01329	1.24548	-1.14511	-1.047
SAKL0C04950g	YJL172W	-1.96715	-3.38675	0.883051	1.35974	-4.5111	2.20622
SAKL0C04972g	YKL178C	0.0207727	0.0265424	0.038748	-1.306	-23.5646	-0.699644
SAKL0C04994g	NAN	1.21157	1.2513	0.889615	1.59948	1.04797	1.25626
SAKL0C05016g	YJL171C	1.15624	1.92191	1.34599	-1.29263	6.66064	-1.89302
SAKL0C05038g	NAN	1.47358	1.20641	1.28303	1.22689	-0.9885	-1.27564
SAKL0C05104g	YKL175W	0.893026	-2.2706	1.10121	1.13767	-2.40434	0.269472
SAKL0C05126g	YKL174C	0.936423	-2.29072	1.00771	1.34971	-0.648216	-1.68099
SAKL0C05170g	YKL172W	-2.77323	1.31205	0.852488	-1.41576	5.11061	-3.40755
SAKL0C05192g	YJL167W	0.997578	0.841261	1.05014	-1.41829	1.11479	-2.53389
SAKL0C05214g	YJL166W	1.26366	-2.47962	1.1974	2.87243	-0.603565	1.84855
SAKL0C05236g	YKL171W	0.791099	-2.26825	0.869156	1.44149	-3.70212	-1.29832
SAKL0C05258g	YKL170W	0.79297	-2.32528	1.51977	1.06248	-2.24791	1.06269
SAKL0C05280g	YJL165C,YKL168C	0.810384	-1.57249	0.968512	1.15418	-0.317115	1.00349
SAKL0C05302g	NAN	-1.53599	-1.98498	0.973232	15.0296	-0.769226	1.39047
SAKL0C05324g	NAN	0.887291	-2.11435	0.943763	1.41611	-3.17763	1.11838
SAKL0C05346g	YKL167C	-1.65228	-2.12144	0.834227	-1.45342	-1.57507	-1.00344
SAKL0C05368g	YKL166C,YJL164C	1.51925	-1.93524	0.916559	-1.14163	-1.20646	-1.56954
SAKL0C05390g	NAN	-12.9163	-3.91869	0.536653	-3.66025	-3.44874	7.26139
SAKL0C05412g	YJL163C	0.885228	-1.69127	0.93908	1.08729	-1.07807	1.75567
SAKL0C05434g	YKL165C	-1.5497	-2.16158	0.702967	-1.16146	-1.90227	1.09534
SAKL0C05456g	YJL162C	-1.64094	-3.83137	0.702544	-1.00612	-4.20638	1.27431
SAKL0C05522g	YJL161W	0.791962	-3.72794	1.152	0.369582	-0.454083	4.43549
SAKL0C05544g	YKL164C,YJL160C	-1.65437	-2.83339	0.762151	-1.03393	-1.08287	-2.29731
SAKL0C05566g	YJL159W,YKL163W	0.829035	-1.72458	1.4836	-1.38532	-1.11101	-1.69379
SAKL0C05588g	NAN	1.09602	0.372912	1.10842	3.97172	-0.596416	-2.85592
SAKL0C05632g	YBR163W	1.6205	1.56164	0.818783	1.06257	-1.43425	1.08763
SAKL0C05654g	NAN	1.42028	1.00496	0.702593	1.03845	-1.08961	-1.25109
SAKL0C05676g	NAN	2.41662	6.34565	4.34789	-5.09339	0.205289	-1.51213
SAKL0C05698g	NAN	5.0838	1.13446	4.17181	-4.87457	-0.420398	-0.178694
SAKL0C05720g	YJL156C	0.807529	1.03017	1.225	1.43601	-3.71948	-5.31431
SAKL0C05742g	YJL155C	0.891178	-1.93369	1.07217	1.49092	-2.57069	-1.19181
SAKL0C05764g	YJL154C	0.993305	-1.76644	0.82065	1.44486	-1.17211	-1.26048
SAKL0C05786g	YKR066C	0.97978	1.25909	0.812147	-1.22803	-2.04072	1.39589
SAKL0C05808g	YKR065C	0.836901	-2.30008	0.878085	1.46691	-3.14604	-1.47483
SAKL0C05830g	NAN	1.39794	-1.9466	1.22117	4.58207	-3.10255	-2.28893
SAKL0C05852g	NAN	0.997462	0.763831	1.11735	2.00462	-0.353917	-1.02441
SAKL0C05896g	YJL149W	1.38933	1.38733	1.23018	1.27272	-0.907189	-1.17132
SAKL0C05918g	YKR064W	2.37282	1.19415	1.27595	-1.05324	-1.84619	-2.3279
SAKL0C05940g	YKR063C	1.29959	0.973815	1.48411	-1.43936	-3.29434	-1.41187
SAKL0C06006g	YJL148W	-2.00759	1.35885	1.05485	-1.41307	0.00173839	-2.25656
SAKL0C06028g	YKR062W	0.868648	-2.04742	1.15548	1.40557	-5.5543	-1.05894
SAKL0C06050g	NAN	1.04147	-2.0778	1.09755	1.48393	-5.81706	-1.01731
SAKL0C06072g	YJL146W	1.30357	-1.89975	1.2039	3.25496	-1.43092	-1.35965
SAKL0C06094g	YJL145W	1.10196	1.15982	1.11317	-1.50382	-1.00248	-1.05923
SAKL0C06116g	NAN	0.868363	0.213936	0.613575	2.52836	-0.473088	-1.35328
SAKL0C06138g	NAN	0.839241	0.302485	1.45977	3.82518	-1.1457	-1.13001
SAKL0C06160g	NAN	1.04973	-1.79467	0.998994	1.7908	-1.32191	-1.44381
SAKL0C06182g	YGR286C	0.926779	-2.01948	1.25405	1.09519	-3.93995	-0.932143
SAKL0C06204g	NAN	0.948547	-1.69607	0.913344	4.01418	-0.885036	1.97826
SAKL0C06226g	YJL143W	-1.69035	-1.90615	0.851984	-1.90163	-1.26706	-1.09828
SAKL0C06248g	YJL141C	0.926312	0.796814	0.929127	1.48542	-2.68154	1.16116
SAKL0C06270g	YJL140W	0.872585	0.851345	1.22101	-1.1011	-1.2852	1.37098
SAKL0C06292g	NAN	0.798311	-1.69227	0.622593	-1.4633	-0.18853	-1.10417
SAKL0C06314g	YKR060W	-1.8245	-3.5967	0.984348	-1.14019	-0.580364	-1.20466
SAKL0C06336g	YJL138C,YHR065C,YKR059W	-1.65589	-1.58551	1.02806	-4.04261	1.1893	-1.15865
SAKL0C06358g	YKR058W,YJL137C	1.14532	1.1808	1.32714	1.42952	-4.18024	1.30948
SAKL0C06380g	YJL136C,YKR057W	-1.75431	1.01721	0.796462	-9.80028	2.44235	-1.16267
SAKL0C06402g	YKR056W	-2.4602	1.3075	0.796098	-1.48405	2.74313	-1.85346
SAKL0C06424g	YKR055W	0.898949	-1.64481	0.785837	1.06563	-1.52986	-1.2423
SAKL0C06446g	YKR054C	-2.07142	-2.90872	0.758716	1.17659	-3.50319	-0.746676
SAKL0C06468g	YJL134W,YKR053C	-1.76579	1.05396	0.691452	1.1266	-1.23358	-1.8564
SAKL0C06490g	NAN	1.37018	1.12831	1.17813	1.97194	-0.853463	0.390446
SAKL0C06512g	YJL133W,YKR052C	-1.54759	-2.93228	1.49152	1.20354	-2.22117	-1.08655
SAKL0C06534g	YKR051W	1.10928	0.600242	1.09171	1.96923	-1.41236	1.12981
SAKL0C06556g	YJL132W	1.34326	-2.07792	1.25751	7.53838	-4.63716	-0.463019
SAKL0C06578g	YJL131C	1.51407	-2.08166	1.73641	1.48183	-3.30237	-1.39627
SAKL0C06600g	YJL130C	-2.49749	-1.65379	0.804271	-4.77876	-1.18302	-1.10097
SAKL0C06622g	YJL129C,YKR050W	-1.91325	1.1558	0.902546	-1.41529	1.09919	1.11307
SAKL0C06666g	YJL128C	0.906946	0.78899	0.925839	1.35278	-4.33998	1.25853
SAKL0C06688g	NAN	1.01648	0.670979	0.707094	2.15824	-0.46002	-3.20729
SAKL0C06710g	NAN	0.897353	0.556424	0.913046	2.45125	-0.0548984	-1.74491
SAKL0C06732g	NAN	0.974434	0.714048	1.10743	1.46911	-3.67236	1.24285
SAKL0C06754g	YJL127C	1.0012	-1.86164	0.975148	1.49178	-4.22198	1.33821
SAKL0C06776g	YJL126W	0.934099	0.286305	0.65412	1.90656	-0.501612	-1.22588
SAKL0C06798g	YJL125C	-1.73713	1.25491	0.873452	-2.31482	1.24428	-1.45841
SAKL0C06820g	NAN	1.00723	0.680023	1.4738	2.07057	-1.42703	-1.21969
SAKL0C06842g	YJL124C	-1.70285	-1.73722	0.753208	-1.58256	-1.55096	-1.112
SAKL0C06864g	YKR049C	1.37582	-4.67794	0.965206	1.45079	-0.496735	-1.07769
SAKL0C06886g	YJL123C	1.36808	1.17201	1.86518	1.45639	-2.08155	1.27745
SAKL0C06908g	YJL122W	-2.35185	-2.50412	0.916265	-1.45815	-1.20892	-2.39506
SAKL0C06930g	YJL121C	-1.61178	-1.69565	0.803763	-1.15366	-1.20749	1.13702
SAKL0C06996g	NAN	0.867192	1.49974	1.08989	1.29438	-1.44771	3.79442
SAKL0C07018g	NAN	1.18736	1.09898	1.01048	1.27939	-3.33508	1.91025
SAKL0C07040g	YKR048C	0.79543	0.929571	0.880078	-1.06943	-0.105562	-1.52508
SAKL0C07062g	YKR046C	1.88813	-1.70852	1.33879	6.19153	-0.306852	1.20027
SAKL0C07084g	NAN	1.29135	1.3201	1.09844	-1.27237	-0.90127	1.30708
SAKL0C07106g	YJL117W	1.70516	1.12823	1.23228	-1.78881	-1.35036	1.15965
SAKL0C07128g	YKR044W	1.01287	-2.12917	0.67438	1.28722	-6.55063	-1.33797
SAKL0C07150g	YKR043C	-1.6842	-2.89542	0.596315	-1.14575	-4.06204	1.37944
SAKL0C07172g	NAN	1.22916	1.16508	0.774456	3.45745	-0.457049	1.15494
SAKL0C07194g	YKR042W,YJL116C	1.66958	1.19004	2.38494	-1.13344	1.92134	-1.41323
SAKL0C07216g	NAN	1.05741	-1.58756	1.36208	1.10527	-0.720483	-1.31452
SAKL0C07238g	YJL115W	-1.8975	1.0784	1.15031	-2.85164	1.09975	-1.24929
SAKL0C07260g	YKR041W	0.925665	-2.28163	0.991728	1.40305	-5.87604	1.37717
SAKL0C07304g	YOL063C	1.11099	0.727223	0.933951	1.58799	-0.94575	-1.08733
SAKL0C07348g	YDL028C	0.840997	1.14101	0.925659	-1.53373	-1.51071	1.85697
SAKL0C07370g	YDL029W	1.10423	1.19121	1.23626	1.18165	-1.19647	-1.09025
SAKL0C07392g	YDL027C	1.85856	1.24716	2.72653	1.01203	-7.01263	-1.26203
SAKL0C07414g	YOL062C	1.20688	1.04248	0.807351	-1.15824	-0.975461	-2.61448
SAKL0C07436g	YOL061W	1.00355	-1.8032	1.08833	-1.35961	-1.20235	-1.6734
SAKL0C07458g	YDL025C	0.976179	0.815773	0.62034	1.48506	-0.732964	-5.48519
SAKL0C07480g	YOL060C	-1.81794	-4.3969	0.616727	1.42946	-4.87988	-3.4192
SAKL0C07502g	YOL059W,YDL022W	1.09367	-2.15364	0.746108	3.96513	-3.55154	-3.67243
SAKL0C07524g	NAN	0.869246	0.436123	0.42257	3.7306	-1.38187	-2.5719
SAKL0C07546g	YOL058W	0.825331	1.08914	0.691347	-1.31255	1.95363	1.31626
SAKL0C07568g	YOL057W	1.86382	-1.85908	1.0774	1.44014	-2.52497	-1.20716
SAKL0C07590g	YDL021W,YOL056W	-1.99297	0.84492	0.929403	-1.49081	0.032134	-2.69229
SAKL0C07612g	YDL020C	1.04019	1.09364	1.19017	1.32283	1.28136	-1.96928
SAKL0C07634g	YOL055C	-4.47687	-1.74415	0.868391	-5.53555	-1.20262	-1.37865
SAKL0C07656g	NAN	0.761914	-2.40408	0.770177	2.09919	-1.45872	1.77484
SAKL0C07678g	YAR042W,YDL019C	-1.59356	-1.70777	0.857701	1.24095	2.10268	-2.18167
SAKL0C07700g	YAR035W	1.2198	-2.33828	0.534483	3.03645	-0.783867	1.30912
SAKL0C07722g	YAR019C	0.969893	1.47367	0.986724	1.14589	-1.25187	1.52683
SAKL0C07744g	YAR018C	1.15619	2.23457	1.02625	-1.55769	-0.675231	1.4216
SAKL0C07766g	YAR015W	0.977084	2.12448	0.879858	-2.73105	-1.02846	-1.02084
SAKL0C07788g	YAR014C	0.986372	1.27209	0.829352	-1.42334	-1.20768	-1.45594
SAKL0C07810g	YBR017C	0.974943	-1.77739	0.87929	-1.21942	-3.45981	-1.4472
SAKL0C07832g	YIR027C	0.832415	-2.90942	0.814559	-1.1661	-5.39721	-1.35058
SAKL0C07854g	YDL018C	0.823834	-3.20494	0.865585	1.32345	-4.54182	-1.09173
SAKL0C07876g	YDL017W	1.03595	-2.46764	1.18033	1.13368	-1.45604	1.43649
SAKL0C07898g	YDL015C	1.02897	1.03374	1.05877	1.37776	-1.64666	1.17003
SAKL0C07920g	YDL194W,YDL138W,YOL103W,YBR241C,YDR342C,YMR011W,YFL011W,YHR096C,YHR094C,YJL214W,YHR092C,YLR081W,YJR158W,YOL156W,YNR072W,YJL219W,YEL069C,YDL245C,YDL247W,YJR160C,YDR536W,YDR497C,YBR298C,YGR289C,YGL104C,YDR387C,YNL318C,YDR345C,YDR343C	-1.973	2.01408	2.49359	4.96143	-0.781592	-2.47129
SAKL0C07942g	YDL014W	-1.89371	-1.56262	0.804799	-1.45154	2.89522	-1.66395
SAKL0C07964g	YDL013W	0.769388	-2.65451	0.965951	1.71304	-0.465983	1.3424
SAKL0C07986g	NAN	1.36422	0.932995	1.42754	1.15625	-3.05012	-1.0925
SAKL0C08008g	NAN	0.847134	0.820903	0.858658	1.4357	-0.187159	-1.09775
SAKL0C08030g	YBR138C	1.03682	0.995141	0.896843	2.33211	-1.11129	1.69159
SAKL0C08052g	YBR137W	1.81138	-1.81089	1.86491	-1.00441	1.23084	-1.76194
SAKL0C08074g	YOL075C	1.07776	2.19717	0.698629	-1.23443	-0.076103	-1.23883
SAKL0C08096g	YGR078C	0.764892	1.09798	1.02596	-2.08728	1.18707	1.46661
SAKL0C08118g	YOL073C	1.13969	-2.01182	1.07972	1.16989	-4.63484	-1.08518
SAKL0C08140g	YGR077C	0.945907	-2.55802	0.848252	1.40799	-4.01179	-1.10821
SAKL0C08162g	YGR076C	-1.54737	-2.75371	0.830774	-2.48031	-1.38961	1.05479
SAKL0C08184g	YGR075C	-1.80457	1.06288	0.771324	-1.37917	-1.55906	-1.00713
SAKL0C08206g	YGR074W	0.935765	1.16189	1.12206	-1.99974	1.16874	1.20981
SAKL0C08228g	NAN	1.2889	0.820997	0.785128	4.02902	-1.42026	1.8691
SAKL0C08250g	NAN	1.15986	0.922885	1.05589	1.48219	-4.80179	1.09139
SAKL0C08272g	NAN	0.834971	1.93097	0.77715	1.47743	-1.44744	3.04036
SAKL0C08294g	NAN	1.2142	1.1226	1.33809	1.49596	1.11651	-6.87078
SAKL0C08316g	NAN	0.949503	1.11039	0.925816	1.18233	-0.392717	-1.7761
SAKL0C08338g	YGR072W	-1.94544	1.13667	0.993247	-2.73198	-1.41985	1.42038
SAKL0C08360g	YOL072W	-2.1465	1.0874	0.746637	-1.57028	1.12124	2.26284
SAKL0C08382g	YDL047W	0.895051	1.14554	1.122	-1.90234	-1.2789	1.04873
SAKL0C08404g	YDL046W	1.00604	1.07087	1.09541	4.75458	-2.49754	2.18336
SAKL0C08426g	YOL071W	0.842572	-5.13912	0.762448	8.69273	-9.60204	1.16568
SAKL0C08448g	YDL045W-A	1.5663	-1.8975	1.51331	1.02375	-1.41688	-1.32859
SAKL0C08470g	YDL045C	0.941027	0.927446	0.827411	-1.15424	-1.61048	-1.37859
SAKL0C08492g	YDL044C	1.22114	-1.73766	1.09605	1.30406	-3.13397	-1.02219
SAKL0C08514g	YOL070C	-1.61164	1.02111	0.71481	1.13366	-4.49771	4.08547
SAKL0C08536g	NAN	0.906618	-1.68267	0.911285	1.28876	-2.42703	-1.24291
SAKL0C08558g	YOL069W	1.02278	1.27993	1.21452	1.08296	-0.00929528	2.28674
SAKL0C08580g	YDL043C	0.805674	-1.92645	1.02857	1.3418	-0.160485	-1.07183
SAKL0C08602g	YOL068C,YDL042C	1.02759	-1.56198	1.02152	1.46388	-0.627652	-1.39221
SAKL0C08624g	YOL067C	1.21447	-1.6864	1.32799	1.04338	-3.15181	-1.23138
SAKL0C08646g	YDL040C	-1.72741	-4.18371	0.98611	1.49952	-4.65778	-1.12035
SAKL0C08668g	YOL066C,YDL036C	0.799004	-1.82424	0.8823	1.44923	-2.48117	-1.22151
SAKL0C08690g	YOL065C	1.10875	1.05567	1.02064	1.6939	-0.937582	1.28913
SAKL0C08712g	YDL035C	1.26179	0.998084	0.752785	1.20236	-4.80267	-0.810617
SAKL0C08734g	YOL064C	-1.76838	0.99099	0.945717	-1.44141	-2.65139	1.10624
SAKL0C08756g	YDL033C	-1.749	-2.07836	0.897137	-1.21801	-0.631779	-1.401
SAKL0C08778g	YDL031W	-2.14191	-1.59556	0.7683	-1.28505	-1.04412	-4.10776
SAKL0C08800g	YDL030W	0.884969	0.883677	1.19494	1.02401	-0.52828	1.21047
SAKL0C08822g	YBR029C	1.02902	-2.03672	1.39784	-1.34596	-2.78023	3.18822
SAKL0C08844g	YBR028C	0.864036	-2.49948	0.776254	1.73578	-0.438732	-1.24317
SAKL0C08866g	NAN	0.722711	0.476793	0.617297	1.83126	-0.881071	-1.26215
SAKL0C08888g	NAN	-1.73507	0.930632	0.691173	-1.53668	-0.311845	-1.08928
SAKL0C08910g	YBR026C	0.981985	-2.25776	1.00338	14.7007	-11.602	1.98385
SAKL0C08932g	YBR036C	1.00868	0.906963	0.697331	-1.07944	7.42066	-0.347024
SAKL0C08976g	YOL108C	0.961189	1.42878	0.948078	-2.33184	-0.836614	2.70444
SAKL0C09020g	YOL107W	1.02288	1.19001	1.08446	1.13719	-1.61554	1.64867
SAKL0C09042g	YNL284C	0.863194	-1.55944	1.70121	1.22392	-1.63498	1.14777
SAKL0C09086g	NAN	0.919222	1.39117	0.920843	-1.51873	1.49446	-1.72313
SAKL0C09108g	NAN	1.3852	1.47763	1.20463	-1.53975	-1.37619	-1.24599
SAKL0C09130g	NAN	0.856908	1.1013	1.06872	-1.20678	1.62387	-1.52613
SAKL0C09174g	YOL100W,YDR490C	1.00381	1.00654	1.18658	1.54273	-1.18189	1.33682
SAKL0C09196g	NAN	0.680091	0.187381	1.4179	1.8128	-0.932502	-1.80719
SAKL0C09218g	YDR492W,YOL101C	0.912946	-3.16206	1.40351	3.64341	-2.67255	-3.0976
SAKL0C09240g	YDR493W	1.60432	-1.67943	1.09036	1.44623	-1.07272	-1.77799
SAKL0C09262g	YOL102C	-1.58026	-1.63983	0.736273	-1.37958	-0.587571	1.29556
SAKL0C09284g	YDR494W	0.94362	-1.5155	1.6435	-1.3364	-0.783279	1.06604
SAKL0C09306g	YDR495C	1.0562	1.2504	1.18012	2.67066	-1.42615	1.24052
SAKL0C09328g	YDR496C	-2.86881	1.18217	0.850362	-1.42859	3.6653	-3.32154
SAKL0C09350g	NAN	1.26251	-3.72462	1.37406	16.976	-4.91042	-3.19167
SAKL0C09372g	YDR498C	-1.59507	0.969676	1.10649	2.257	-1.41878	1.6134
SAKL0C09394g	YOL104C	1.13186	0.730181	1.32699	3.35708	-0.275821	-1.9602
SAKL0C09416g	YNL280C	-1.683	1.0012	0.763136	-1.41895	8.45024	-1.27065
SAKL0C09438g	NAN	0.858011	1.17814	0.800628	-2.04264	-0.929564	1.27216
SAKL0C09460g	YNL281W	0.869539	-3.42246	0.915237	1.49375	-0.289699	-1.3997
SAKL0C09504g	YOL098C	0.841389	0.935676	1.17275	-1.86837	-0.669302	1.13522
SAKL0C09548g	NAN	1.14339	0.980305	0.756176	1.02605	-0.693012	-2.09328
SAKL0C09570g	YDR489W	0.96346	0.969798	1.07737	-1.69783	-0.27879	1.26636
SAKL0C09592g	YDR488C	1.19966	0.954512	1.38379	1.49331	-0.557469	1.17991
SAKL0C09614g	YKL221W,YOL119C,YNL125C	0.861017	1.56363	0.531545	-1.28907	5.76219	-1.1927
SAKL0C09658g	YDR487C	0.754541	-2.53016	1.14421	-1.14653	0.889952	-3.70493
SAKL0C09680g	YOL097C	-2.04674	-2.11841	0.634188	-1.41641	1.06198	-1.72844
SAKL0C09702g	YDR486C	0.838957	-2.1519	1.02546	1.47336	-2.70637	-0.619156
SAKL0C09724g	YOL096C	0.860037	1.19549	1.17427	2.89333	-0.548131	1.29076
SAKL0C09746g	YDR485C	0.942972	1.26567	0.951553	1.18619	-1.45808	-1.06057
SAKL0C09768g	YOL095C	1.4037	1.16522	1.30528	1.05469	-0.768273	-1.17835
SAKL0C09790g	YDR484W	1.38073	0.992012	1.08103	1.47275	-1.50003	-1.36396
SAKL0C09812g	YOL094C	-1.657	0.848023	0.778319	-1.53598	-1.23835	-1.51544
SAKL0C09834g	YOL093W	-2.12309	-1.68705	0.8191	-1.88204	-0.594776	-1.10341
SAKL0C09856g	YOL092W,YBR147W	-1.61217	0.909413	1.06257	-1.19898	1.19107	-1.96763
SAKL0C09878g	NAN	0.711207	-1.96532	1.21218	3.56592	-0.102115	1.0457
SAKL0C09900g	YOL090W	1.09353	1.04285	1.18979	-3.32161	-1.36454	1.31418
SAKL0C09922g	YBR149W	1.40567	-4.40052	1.41082	12.7241	-0.408446	-1.03041
SAKL0C09944g	YBR150C,YOL089C	0.861434	0.992756	0.61562	-1.23312	1.47623	-2.35095
SAKL0C09966g	YBR151W	-1.90421	-2.6559	1.07191	1.21328	-1.17821	-1.05382
SAKL0C09988g	YOL088C	1.20977	1.1619	1.10554	-2.14878	1.08901	-1.22329
SAKL0C10010g	NAN	4.41507	-1.66937	1.44431	1.49242	-3.82052	-3.91896
SAKL0C10032g	NAN	1.08087	1.14596	1.11222	-1.1603	-0.986952	1.09814
SAKL0C10054g	YBR153W	1.19549	-1.72465	0.872439	-1.0228	-0.972462	-1.3349
SAKL0C10076g	YBR154C	-1.81924	0.929088	0.984398	-3.2304	1.30598	-1.06398
SAKL0C10098g	YOL087C	0.810933	-2.20658	1.10986	1.56765	-1.44402	1.00406
SAKL0C10120g	YOL086W-A	0.74302	0.372008	0.889688	1.63846	-0.935096	1.01428
SAKL0C10142g	YBR146W	0.767449	-2.02123	0.915067	-1.44684	-1.905	-1.06296
SAKL0C10164g	NAN	-1.96093	-3.00481	1.00896	-5.71032	3.81339	1.30791
SAKL0C10186g	YJR009C,YGR192C,YJL052W	-2.18487	-2.15194	-1.75505	-1.27705	21.1906	-1.02319
SAKL0C10208g	NAN	1.28391	0.148903	1.00671	3.92917	-0.962896	-1.06599
SAKL0C10230g	YOL084W	1.73246	1.24032	3.25379	4.22567	-1.02661	1.01769
SAKL0C10252g	NAN	1.43821	-2.39288	1.26626	9.52217	-0.130046	-1.01356
SAKL0C10274g	YBR143C	0.861425	1.29439	1.25819	-2.34649	1.34003	-1.58883
SAKL0C10296g	YBR142W	-3.09	1.29053	0.779897	-1.27621	1.2485	-2.56248
SAKL0C10318g	YBR141C	-2.01081	-1.79586	0.55524	3.61663	-0.689376	-1.78963
SAKL0C10340g	YOL081W,YBR140C	0.75572	1.02525	1.16756	1.25171	-2.7274	1.05943
SAKL0C10362g	YOL080C	-2.48216	-1.74368	0.91821	-1.15233	1.10123	-2.79224
SAKL0C10384g	YOL078W	0.859053	0.907402	0.888915	1.4264	-0.2122	-1.37083
SAKL0C10406g	YBR139W	0.979975	-1.97593	1.08341	3.9818	-6.59579	1.76998
SAKL0C10428g	YOL077C	-2.31204	1.26459	1.00156	-1.44561	1.41589	-3.35092
SAKL0C10450g	YOL076W	-1.64623	0.952293	0.848652	-1.43991	-1.04201	-2.04635
SAKL0C10472g	YBR015C	0.911653	1.41923	0.730495	-2.30926	-1.31896	1.00967
SAKL0C10494g	YDL010W,YBR014C	1.01266	1.26034	1.05627	1.3211	1.33869	-1.82203
SAKL0C10516g	YDL008W	1.04123	0.626381	0.74922	1.76745	-0.250075	-1.80045
SAKL0C10560g	YBR011C	-1.95727	0.907518	0.690392	1.86977	-1.17141	-1.0611
SAKL0C10582g	YDR007W	0.906403	-1.80912	1.03573	1.40666	-0.36674	-1.57067
SAKL0C10604g	NAN	1.2415	1.06755	1.38673	3.86381	-0.6959	-1.79732
SAKL0C10626g	NAN	2.63434	2.58762	2.1493	36.7292	-0.0330832	12.1297
SAKL0C10648g	NAN	1.37794	0.905954	1.47251	1.97802	-1.22636	-1.0009
SAKL0C10670g	NAN	1.0074	0.401822	0.911572	1.22635	-0.922098	1.54146
SAKL0C10692g	NAN	1.15132	-1.93363	1.18284	1.40905	-3.57263	2.29295
SAKL0C10714g	NAN	1.12591	1.13869	1.14147	-1.49506	-1.29362	3.69228
SAKL0C10736g	YDR006C	0.99854	-1.89187	1.35438	1.43631	-2.15739	-1.20615
SAKL0C10758g	YBR007C	1.17884	1.37657	0.82546	-2.83123	1.32109	2.60888
SAKL0C10780g	YDR005C	0.907689	0.993487	0.860928	-1.07582	-1.67882	1.17956
SAKL0C10802g	YDR004W	-1.54686	1.35687	0.710066	-1.48208	1.36793	-2.20005
SAKL0C10824g	YBR006W	0.822557	-4.10823	0.868523	5.85867	-5.4997	-1.11258
SAKL0C10846g	NAN	0.919074	1.07715	1.06133	2.54023	-0.0199119	-1.7905
SAKL0C10868g	NAN	1.31873	1.18663	1.19524	2.01645	-1.02454	-1.00886
SAKL0C10890g	NAN	1.44918	1.44738	0.728724	4.26764	-1.12795	-3.15586
SAKL0C10912g	NAN	1.36267	1.33576	1.31845	1.35768	-0.961456	-1.62761
SAKL0C10934g	YBR005W,YDR003W	0.90219	0.937636	0.951114	1.20878	-1.458	1.38475
SAKL0C10956g	NAN	1.05344	0.585821	0.809039	3.7389	-1.49467	-1.67703
SAKL0C10978g	NAN	1.24074	0.927215	1.16704	1.80505	-1.48128	-1.50131
SAKL0C11000g	YPR201W	1.23427	0.938609	1.44725	3.69402	-1.07899	3.11945
SAKL0C11022g	NAN	1.18402	1.43852	1.18834	2.70296	1.11664	2.99807
SAKL0C11044g	YBR004C	1.23099	1.16936	0.838326	2.15686	-0.908963	-1.46877
SAKL0C11066g	NAN	0.924629	-1.87267	1.08486	1.02073	-4.90913	0.478334
SAKL0C11088g	NAN	1.08497	0.550076	0.377472	2.33362	1.54331	-0.60684
SAKL0C11110g	YBR003W	1.28932	1.2771	1.22971	1.19027	1.13007	-1.10273
SAKL0C11132g	YBR002C	1.12653	-1.90309	1.09397	1.21288	-1.24039	-1.20463
SAKL0C11154g	YDR002W	-1.63541	-1.50692	0.772077	-4.01994	2.10744	1.04518
SAKL0C11176g	YDR001C,YBR001C	1.80582	1.44355	1.40579	4.46631	-2.70046	1.36207
SAKL0C11220g	YBL001C	1.16209	-1.96737	1.23688	1.23334	-2.52394	-1.2598
SAKL0C11242g	YDR224C	1.39243	7.97954	1.32715	-1.46883	3.56894	10.5787
SAKL0C11264g	NAN	1.24443	10.0953	1.02465	-1.46567	3.83478	9.51249
SAKL0C11286g	YDL001W	1.26883	1.11311	1.16494	-1.45669	1.44158	1.65052
SAKL0C11308g	YDL002C	1.00164	0.923052	1.46735	-1.11443	-0.334279	1.47643
SAKL0C11330g	YBL004W	0.786431	1.8383	0.684333	-6.32306	1.06809	-1.50449
SAKL0C11352g	YDL003W	1.37863	7.16867	1.78632	-16.9562	1.4996	4.80156
SAKL0C11374g	YDL004W	1.19504	0.955747	0.844227	1.47719	-0.126915	2.39458
SAKL0C11396g	YDL005C	1.46364	1.16056	1.08592	1.42087	-5.14028	0.29908
SAKL0C11418g	YDL006W	1.15991	1.54534	1.07906	-1.35716	-1.24198	-1.16466
SAKL0C11440g	YDL007W	1.18859	1.11921	1.19291	-1.30414	1.99633	1.24771
SAKL0C11528g	YBR018C	-12.549	-149.212	-8.66059	2.12471	-1.33577	-0.888586
SAKL0C11550g	YBR019C,YNR071C,YHR210C	-3.36381	-35.2684	-3.12769	3.52875	-1.44131	-2.89656
SAKL0C11572g	YDR009W,YBR020W	0.886372	-18.8417	0.809838	14.3309	-1.39964	-1.34221
SAKL0C11594g	NAN	1.42964	1.31975	0.440725	2.39885	-1.46204	1.81313
SAKL0C11616g	NAN	0.801372	1.0005	0.835237	-1.01081	-0.559947	1.58896
SAKL0C11638g	NAN	1.107	1.14991	0.548955	2.86477	-1.46229	-1.06552
SAKL0C11660g	NAN	0.747945	1.14143	0.74444	1.49934	-1.70432	-2.63659
SAKL0C11682g	YBR022W	1.23258	0.852952	0.921211	2.27494	-1.054	-1.09801
SAKL0C11704g	YDR011W,YOR153W,YOR328W,YNR070W,YDR406W,YPL058C,YOR011W,YIL013C	1.12538	1.25672	0.881738	1.56701	-1.34708	1.69061
SAKL0C11726g	YBR023C	1.15431	1.19586	0.767427	-1.02569	-1.44809	-2.90748
SAKL0C11748g	NAN	1.17585	1.45647	0.631662	1.20412	1.33483	-2.14835
SAKL0C11770g	YBR038W	1.24943	1.19504	0.76244	-1.4593	1.42831	2.62396
SAKL0C11792g	YBR037C,YBR024W	1.1982	1.33829	1.15662	1.97616	-1.44246	-1.43529
SAKL0C11814g	YBR025C	0.964984	1.29618	0.782668	-3.59524	2.20787	1.15726
SAKL0C11913g	NAN	1.49579	0.884598	1.19203	-1.1129	1.11085	-1.3891
SAKL0C11968g	NAN	1.20663	1.47041	1.16958	-1.34992	1.04651	1.73083
SAKL0C11990g	YNL287W	1.17509	1.03978	0.903549	-1.83222	1.45105	1.24548
SAKL0C12012g	YNL288W	1.08525	0.979097	1.0481	1.25397	-1.52063	-1.05034
SAKL0C12034g	NAN	0.886056	-2.60253	0.908031	3.60905	-0.390457	2.78316
SAKL0C12056g	NAN	0.687018	0.475986	0.865864	1.28581	-1.2383	-4.48856
SAKL0C12100g	YNL289W	1.37587	1.38141	0.576524	-3.30715	0.486515	-1.01056
SAKL0C12122g	NAN	1.27339	1.28847	1.11572	3.00485	1.19679	3.63777
SAKL0C12144g	YNL290W	1.14215	1.42159	0.865051	-4.1049	1.28023	1.26862
SAKL0C12210g	YNL291C	1.22492	1.19012	1.3038	1.52	1.13649	1.14338
SAKL0C12232g	YNL292W	1.11899	1.4246	1.13593	-2.18312	1.09029	1.14965
SAKL0C12254g	YOL110W	1.27384	1.20404	1.07829	1.75304	-1.16967	1.02837
SAKL0C12276g	YOL111C	1.32996	1.23302	1.26035	1.16756	1.13866	1.38621
SAKL0C12298g	YNL293W,YOL112W	1.2101	0.959526	0.990733	-1.45993	0.914365	-1.71421
SAKL0C12320g	YNL294C	1.16927	1.00182	0.964982	1.86838	-1.43843	1.02721
SAKL0C12342g	YNL295W	1.41161	1.67809	1.1596	1.36207	-1.02967	1.51888
SAKL0C12364g	YNL297C	4.65543	2.6788	4.41831	-1.5555	-1.42932	1.16564
SAKL0C12386g	YNL298W,YOL113W	1.40238	2.26607	1.36312	-1.42079	3.18742	1.08407
SAKL0C12408g	YOL114C	1.05058	0.827288	1.22024	-6.4519	0.159029	1.49075
SAKL0C12430g	YNL299W,YOL115W	-1.75314	1.05041	0.879782	-1.44572	0.0756539	-2.48928
SAKL0C12452g	YOL116W	1.16987	1.30325	0.697096	-4.31871	0.348811	-1.66206
SAKL0C12474g	YNL300W	1.06901	6.40339	-2.16689	-1.35362	3.27646	5.17165
SAKL0C12496g	YOL117W	1.44301	1.34162	1.10703	2.46314	-1.15736	1.1471
SAKL0C12518g	NAN	1.23459	1.09786	1.0442	5.14595	-2.82886	1.26831
SAKL0C12540g	NAN	1.24081	1.08137	0.972576	1.08322	0.511692	2.15981
SAKL0C12562g	YNL301C,YOL120C	0.860358	1.43327	1.04939	-9.48634	3.90226	-1.16156
SAKL0C12584g	YOL121C,YNL302C	0.78781	1.26838	1.00195	-10.1434	3.38141	-1.19144
SAKL0C12650g	YOL122C	-1.52402	-1.75578	0.899546	1.21908	-4.26876	1.89444
SAKL0C12672g	YOL123W	0.787773	-1.96918	0.674297	-1.03162	-1.64974	-1.24234
SAKL0C12694g	YOL124C	0.860057	1.03678	0.887809	-4.24324	1.3452	-1.67133
SAKL0C12716g	YNL304W	1.09978	1.43542	1.05938	-1.38836	1.23698	1.07229
SAKL0C12738g	YOL125W	0.812697	-1.83175	0.835475	1.01589	-2.15926	-1.43627
SAKL0C12760g	YOL126C	1.17498	-1.73215	0.9105	10.9084	-4.40155	1.06802
SAKL0C12782g	YNL305C	1.30906	-1.63083	0.793559	5.66446	-1.8821	-0.497269
SAKL0C12804g	YOL127W	0.925019	1.21446	0.961082	-6.92417	2.45226	-1.19642
SAKL0C12826g	NAN	0.724023	0.908383	0.364143	-11.0249	1.49476	-5.7554
SAKL0C12848g	YNL306W	0.899292	-1.807	1.08357	-1.55114	-1.63316	-1.18217
SAKL0C12870g	YOL128C,YNL307C	1.21226	1.04642	1.09273	1.31407	-1.29808	1.54784
SAKL0C12892g	YOL129W	1.35459	1.29735	1.44863	2.1377	-1.03874	-1.06958
SAKL0C12914g	YNL308C	0.82397	1.40394	1.16103	-4.63783	2.71276	-2.60253
SAKL0C12936g	YFL050C,YOL130W	0.908222	1.40607	1.02763	-1.46805	1.33824	-1.23754
SAKL0C12958g	YNL309W,YOL131W	0.988117	0.917123	1.26219	-2.97125	1.04787	1.19135
SAKL0C12980g	YNL310C	1.3888	1.09633	1.11586	-1.4129	-1.63809	1.37958
SAKL0C13002g	YNL311C	1.32041	1.298	1.20732	-2.81952	0.869239	2.02674
SAKL0C13024g	YOL132W	-1.55033	1.21606	0.857965	-2.93388	0.257303	2.19495
SAKL0C13046g	YNL312W	1.20519	1.45665	1.43327	-1.44792	0.075874	1.89697
SAKL0C13068g	YNL313C	0.825655	1.2573	0.997409	-5.33658	0.470381	1.07862
SAKL0C13090g	NAN	1.10638	1.07271	0.811692	-1.03737	1.07192	-1.13019
SAKL0C13112g	YNL314W	1.26115	1.05944	0.90658	-1.33709	1.28492	-1.36799
SAKL0C13134g	YNL315C	1.03198	1.11934	0.749806	-3.3739	1.03855	-1.20484
SAKL0C13156g	YNL316C	1.15667	1.07073	1.0287	-2.80076	0.883709	-1.12656
SAKL0C13178g	YOL133W	-1.50371	1.37386	0.949309	-1.41093	1.24884	-1.49158
SAKL0C13200g	YOL135C	1.17596	1.00963	1.06238	-1.03045	1.61742	1.17023
SAKL0C13222g	NAN	1.35658	1.31379	1.08064	1.45829	0.789279	-1.76845
SAKL0C13244g	YOL136C	0.79924	1.07365	1.03625	-4.96806	0.299028	-5.77266
SAKL0C13266g	YNL317W	1.1229	1.25652	0.958052	-1.24762	0.612573	1.11254
SAKL0C13288g	YOL137W	1.19084	-2.68244	0.997985	1.22406	-14.8818	0.5641
SAKL0C13310g	NAN	1.43172	0.986625	1.07135	1.36945	-1.43834	-1.2692
SAKL0C13332g	YOL138C	1.47941	1.63431	1.24706	1.20842	1.20659	1.06092
SAKL0C13354g	YNL320W	1.26495	0.943042	1.18912	2.4308	-1.01269	1.18849
SAKL0C13376g	YOL139C	0.817971	1.32708	0.843602	-4.47563	2.46622	-1.03732
SAKL0C13398g	YNL321W	1.45506	1.3707	1.21999	2.48172	-1.59915	1.94223
SAKL0C13420g	YNL322C	1.30833	1.07174	1.05598	1.43516	1.1222	-1.13332
SAKL0C13442g	YOL140W	1.26144	2.52058	0.765474	-3.75202	4.84541	1.4693
SAKL0C13464g	YNL323W	0.744345	1.04655	0.85837	-1.52555	1.0758	1.25481
SAKL0C13486g	NAN	1.27751	0.789512	0.436296	0.0133639	0.365349	1.90302
SAKL0C13508g	YGR197C,YJR015W	0.904024	1.19119	1.10684	-1.14288	2.98329	1.25394
SAKL0C13530g	YOL141W	0.973107	1.07656	0.971721	-1.83807	-1.36017	1.81303
SAKL0C13552g	YNL325C	1.26768	1.0575	1.18507	-1.73583	0.868277	1.96647
SAKL0C13574g	YOL142W	1.08798	1.30407	1.00188	-1.90416	1.20642	1.43599
SAKL0C13596g	YNL326C	1.21551	1.3198	0.999897	1.17314	-1.40717	1.51032
SAKL0C13618g	YNL327W	1.4472	3.62205	0.975364	-1.41735	1.14233	3.63904
SAKL0C13640g	NAN	1.26514	1.44092	0.808888	3.69639	1.14201	-2.71512
SAKL0C13662g	YNL328C	1.12961	1.12175	0.972	-1.34046	-1.15629	-2.88404
SAKL0C13684g	YNL329C	1.33813	2.25266	1.09276	-1.0865	0.783141	1.2515
SAKL0C13706g	YNL330C	1.34448	1.22699	1.17248	-1.37611	1.00896	1.58822
SAKL0C13728g	YOL143C	1.13697	1.09133	0.985964	-1.20312	1.52069	1.31825
SAKL0C13750g	YOL144W	0.893517	1.01153	1.03798	-4.16348	1.03883	-1.17016
SAKL0C13772g	YOL145C	0.961921	1.12753	0.913191	-1.94945	1.28869	1.52
SAKL0C13794g	YOL146W	1.30981	-4.46253	1.06931	2.35354	-0.0522998	1.78641
SAKL0C13816g	YOL147C	1.91992	-2.65481	1.23371	0.40473	-0.244377	1.92621
SAKL0C13838g	YOL148C	1.38821	2.32769	1.09472	1.10963	-1.30791	1.8316
SAKL0C13860g	YOL149W	1.28191	1.24848	1.18798	-2.24942	1.14437	1.60375
SAKL0C13882g	YNR066C	1.36503	1.01075	0.657511	3.51691	-1.02115	-4.80574
SAKL0C13904g	NAN	1.17198	1.17956	1.01934	-1.32691	-1.52534	-1.20049
SAKL0C13926g	YGL256W	-6.9998	2.08191	-3.52384	-1.00263	22.6971	-0.276053
SAKL0C13970g	YBR296C	1.42318	0.865628	0.730134	2.64745	-0.396343	-1.88121
SAKL0C13992g	NAN	1.08553	1.3468	1.16657	-1.72639	-1.04539	-1.07528
SAKL0C14014g	NAN	NAN	0.139878	NAN	1	-1.22387	1
SAKL0C14058g	NAN	0.225393	0.394262	0.278811	3.55519	-1.17692	1.40833
SAKL0C14080g	NAN	0.196498	0.429072	0.434494	2.70928	-0.50861	-0.229002
SAKL0D00110g	NAN	1.04394	1.47415	1.36372	3.09631	-1.00247	-1.44597
SAKL0D00132g	NAN	0.328845	0.466753	0.409613	4.66954	-0.865765	6.67134
SAKL0D00176g	NAN	1.93083	1.40807	1.27401	1.4369	-2.03217	-1.1038
SAKL0D00198g	NAN	1.38172	0.338145	1.20786	2.53292	-0.88731	-1.98767
SAKL0D00220g	NAN	3.84318	-2.92336	1.37411	1.11362	-3.75013	-1.31289
SAKL0D00242g	YMR315W	1.86843	-2.46427	1.20654	3.94764	-4.2149	1.74604
SAKL0D00264g	YML099C	1.30705	1.37908	0.96943	-1.22776	1.2483	-1.05365
SAKL0D00286g	YML098W	0.982145	1.41246	0.832191	-1.01705	-1.60238	-1.02548
SAKL0D00308g	YML130C	0.903315	0.969735	0.930699	-3.97074	3.04738	-2.12777
SAKL0D00330g	YML097C	1.47324	0.96108	1.27302	1.68346	-0.698563	1.14781
SAKL0D00352g	YML096W	1.11139	1.49109	0.82596	-1.45217	1.58943	-1.41583
SAKL0D00374g	YML095C	1.41888	1.26568	1.22987	1.13627	-1.28574	-1.1028
SAKL0D00396g	YML094W	1.05358	1.37805	0.941595	-3.25042	0.0185841	1.08075
SAKL0D00418g	YML093W	-1.75831	1.46514	0.982758	-1.42591	3.74994	-3.886
SAKL0D00440g	YML092C	1.11984	1.38658	1.00113	-1.44803	2.52141	1.00437
SAKL0D00462g	NAN	0.960429	1.05799	0.955392	-2.06158	0.762617	-1.27098
SAKL0D00484g	NAN	1.26713	1.28296	0.918982	1.27734	1.09756	-1.05707
SAKL0D00506g	NAN	1.19254	1.06567	0.834639	-154.64	-1.20895	-0.244119
SAKL0D00528g	YML128C	2.91329	1.36376	3.70299	12.9797	-5.44401	4.30592
SAKL0D00550g	YML127W	1.18594	1.15895	1.21823	-1.34671	1.10809	1.47898
SAKL0D00572g	YML091C	1.08056	0.781215	1.4256	1.48579	-5.34471	-1.05359
SAKL0D00594g	YML126C	0.998042	1.6269	0.804595	-4.6922	33.2219	-1.27251
SAKL0D00704g	YML088W	1.20344	1.38152	1.18257	-1.42763	-1.12221	1.07843
SAKL0D00726g	YML125C,YML087C	0.946464	1.3473	0.726284	-3.05624	0.482489	1.37699
SAKL0D00748g	YML086C	0.901117	1.17491	0.956853	-2.66892	1.5557	1.10399
SAKL0D00770g	NAN	1.4804	1.38659	0.918137	1.06136	1.10467	-1.25241
SAKL0D00792g	YML085C,YML124C	1.27598	2.95772	0.873524	-5.65049	2.61467	1.38758
SAKL0D00814g	YML123C	1.07012	6.73778	-3.89303	1.91719	-0.41946	1.37764
SAKL0D00836g	YOL020W	2.50899	1.2335	1.06049	1.61616	-0.201263	3.31624
SAKL0D00858g	NAN	1.07761	1.04783	1.00119	1.66285	-1.22719	1.25924
SAKL0D00880g	NAN	1.42931	1.23708	0.876708	1.16577	-0.0372928	3.47965
SAKL0D00902g	YHR190W	1.27539	1.14189	0.836224	-1.15547	6.83192	-4.47419
SAKL0D01012g	YHR189W	1.26945	0.982238	1.50397	2.02032	-0.796921	1.55173
SAKL0D01034g	YML121W	1.14152	1.11111	1.10941	-1.00134	-1.19593	1.49913
SAKL0D01056g	YML120C	1.06514	-2.00134	0.750533	7.37996	-1.15477	1.21325
SAKL0D01078g	YMR287C	1.03389	1.16906	0.705508	-1.23012	-1.04287	-2.16091
SAKL0D01100g	YBL005W,YGL013C	1.13843	1.03831	1.00596	1.00506	-1.05657	1.10651
SAKL0D01122g	YML119W	1.0335	1.42144	0.940967	-3.90391	1.54961	4.23398
SAKL0D01144g	YMR286W	0.782054	0.978806	1.05258	-2.71269	1.1697	-1.32622
SAKL0D01166g	YMR285C,YML118W	0.830942	2.54788	1.07633	-5.82725	1.29542	1.83211
SAKL0D01188g	YMR284W	1.25621	1.23363	1.37571	1.16365	-1.20389	1.07251
SAKL0D01210g	NAN	1.26123	1.09877	1.14439	1.07387	-1.24404	-4.13405
SAKL0D01232g	YDL210W	1.33006	1.49076	0.579995	1.63908	1.54376	-2.15996
SAKL0D01254g	NAN	1.46287	-2.02337	0.989954	1.00612	-0.336322	-1.42798
SAKL0D01276g	YMR283C	1.42001	0.919892	1.32057	-1.24343	1.02334	-1.10885
SAKL0D01298g	YMR282C	1.12604	1.35251	0.795767	-1.48897	-1.39412	-1.57954
SAKL0D01320g	YMR281W	0.774331	0.95293	0.695281	-1.18056	-1.2613	-1.37827
SAKL0D01342g	YMR280C	0.845942	1.29619	-4.59625	1.3002	-8.72225	0.0848311
SAKL0D01364g	YML117W	1.08858	1.48623	1.18331	-4.16341	0.164493	-1.11682
SAKL0D01386g	YML116W,YMR279C,YOR378W	1.32938	0.807006	1.34883	1.08089	-0.82448	-2.2021
SAKL0D01408g	NAN	1.07409	1.01745	0.757393	-3.56013	1.18035	-1.47931
SAKL0D01430g	YML115C	0.88372	1.79992	0.946354	-1.47367	2.92289	1.36488
SAKL0D01452g	YLL062C,YPL273W	1.04019	2.75287	-1.88311	-7.76372	13.5003	-1.11095
SAKL0D01474g	YMR278W	1.0175	1.32415	1.31597	2.20915	1.04914	1.71442
SAKL0D01496g	YMR277W	1.17353	1.29616	1.05568	1.42461	-1.16509	-1.51926
SAKL0D01518g	YML114C	1.14561	1.57117	1.95789	-1.00995	1.48632	1.13183
SAKL0D01540g	YMR276W	-1.67606	-2.32587	1.04349	-1.23098	-1.49108	1.03427
SAKL0D01562g	NAN	0.973309	1.13963	1.13978	1.64729	1.02412	1.03852
SAKL0D01584g	YML112W	1.25079	-1.99886	1.12628	1.43767	-0.422919	-1.60785
SAKL0D01606g	YML111W,YMR275C	1.15734	1.33959	1.11505	1.26677	1.25155	-1.38755
SAKL0D01628g	YML110C	1.10482	2.03123	0.972924	-1.4336	2.78199	-1.0281
SAKL0D01672g	NAN	1.15648	1.08783	1.38011	3.02781	-1.33034	-0.277274
SAKL0D01694g	YMR274C	1.47331	1.23921	1.39022	1.26215	1.12071	-1.34471
SAKL0D01716g	YML109W,YMR273C	1.49141	2.45469	1.23534	-2.52378	0.921087	-1.253
SAKL0D01738g	YML108W	0.773078	1.46687	0.772504	-3.34742	0.0174115	-1.16047
SAKL0D01760g	YMR272C	1.1595	1.0969	0.839287	-1.12367	7.3011	-1.44024
SAKL0D01804g	YML107C	1.0548	-1.67608	0.774337	1.6466	-0.796856	1.27146
SAKL0D01826g	YML106W,YMR271C	0.989818	0.985921	1.00843	-3.86516	1.36972	1.16175
SAKL0D01870g	YML105C	0.922387	1.17328	0.858547	-5.14518	0.859522	-1.11291
SAKL0D01892g	YMR270C	1.2735	0.806523	1.43775	-1.312	1.06717	1.0495
SAKL0D01914g	YML104C	1.03682	1.15249	1.12381	1.68128	-1.07215	-1.30174
SAKL0D01936g	YMR269W	-1.97487	1.20486	0.727492	-1.34344	0.301758	-3.38198
SAKL0D01958g	YMR268C	1.31928	1.36074	0.684324	-1.29402	1.30714	-2.34355
SAKL0D01980g	YML103C	1.23226	0.955935	1.10977	-2.08483	1.3627	1.19499
SAKL0D02002g	YMR267W	1.14292	-1.78355	1.55829	1.34571	-4.16553	2.39518
SAKL0D02024g	YMR266W	1.03375	1.33	0.922103	-1.40041	1.12231	-1.90457
SAKL0D02046g	YMR265C	1.08911	-2.73585	0.938417	5.18115	-0.303225	-1.13999
SAKL0D02068g	YML102W	1.20185	1.24901	0.865374	2.07105	-1.40158	1.20033
SAKL0D02090g	YMR264W,YML101C	0.828707	1.33279	0.929944	-1.40905	2.41826	-1.2199
SAKL0D02112g	YMR263W	1.11053	1.07276	0.985203	1.16464	-0.851092	1.51873
SAKL0D02134g	YMR262W	1.41712	1.31589	0.94809	4.30013	1.43509	1.17064
SAKL0D02156g	YMR261C,YBR126C,YML100W	1.81937	1.60944	1.63464	3.35615	-1.33054	1.38431
SAKL0D02178g	YMR260C	-1.55935	1.08536	0.907375	-5.19007	2.07377	1.31048
SAKL0D02200g	NAN	2.06998	1.25484	1.10232	-2.52118	0.845343	-1.2052
SAKL0D02222g	YMR259C	1.04394	1.36836	0.688591	-5.817	0.761284	-1.81551
SAKL0D02310g	YMR258C	1.41697	1.07373	0.781139	2.13162	1.26771	-1.86104
SAKL0D02332g	YMR257C	1.27959	1.30182	0.951093	-1.32959	1.04885	-1.45601
SAKL0D02354g	YOL054W	0.778809	-2.13861	0.584273	1.70494	-1.34197	-1.18023
SAKL0D02376g	NAN	1.00293	1.02252	1.23395	1.97973	-1.15227	-2.63337
SAKL0D02398g	YOL053W	1.20367	0.974254	1.07552	3.51791	-1.6718	1.07093
SAKL0D02420g	NAN	0.947335	-1.95147	0.841416	1.20422	-0.921284	-3.08711
SAKL0D02442g	YMR253C	1.24485	-2.80523	0.560303	1.49794	-7.09499	-4.36353
SAKL0D02464g	YMR252C	1.35878	1.10747	1.40335	3.41524	-0.667767	1.72871
SAKL0D02486g	YDR242W	1.46446	-3.95138	0.90677	1.04017	-3.2283	1.48127
SAKL0D02508g	NAN	1.31559	1.11149	1.23722	1.08519	-0.101897	3.38756
SAKL0D02530g	YDR054C	1.00847	-1.81711	1.15677	1.4773	-1.75919	1.1335
SAKL0D02552g	YBR077C	1.52505	-1.61145	1.4107	1.44306	-4.00299	0.786607
SAKL0D02574g	YDR052C	1.39556	1.2354	0.770877	-1.23766	1.11145	-1.87787
SAKL0D02596g	NAN	1.41433	1.39245	1.10109	-1.03245	0.451346	1.77941
SAKL0D02618g	NAN	-1.9597	1.43717	1.2394	-1.2039	-1.29942	3.42684
SAKL0D02640g	YLR144C,YNR067C	-2.11377	1.83728	-2.25217	-1.42868	3.75502	2.18912
SAKL0D02662g	NAN	0.668415	0.401159	0.506181	3.47929	-1.01084	-1.85584
SAKL0D02684g	NAN	0.998456	1.09665	0.708204	1.80473	-1.19502	-1.64868
SAKL0D02706g	YBR074W	1.20845	1.25928	0.937616	1.98047	-0.434664	1.47204
SAKL0D02728g	YDR047W	1.16051	1.40228	1.61431	1.22305	1.06821	1.22217
SAKL0D02750g	YDR049W	1.08396	1.79791	1.13308	-2.63179	1.44779	1.23901
SAKL0D02772g	YBR073W	1.24855	1.3561	1.26731	-3.33657	0.492318	1.52759
SAKL0D02794g	YBR072W	3.05492	-7.65032	-1.51473	1.57478	-0.312264	-1.39152
SAKL0D02816g	NAN	1.35945	1.096	0.917405	1.40109	1.37915	3.68941
SAKL0D02838g	YBR070C	1.17869	-1.67933	1.24003	1.44773	-2.6381	2.07863
SAKL0D02860g	YDR050C	-1.79039	-2.52293	-1.70067	-1.15755	1.78953	1.32485
SAKL0D02882g	YDR051C	1.22759	1.18606	0.839823	2.48802	-1.28068	1.37665
SAKL0D02904g	NAN	1.00791	1.3904	1.38217	1.89055	-1.0609	1.31615
SAKL0D02926g	NAN	1.34722	1.21727	0.620716	3.84296	1.54874	-2.36832
SAKL0D02948g	YCL025C,YGR191W,YPL274W,YLL061W,YBR069C,YKR039W,YDR508C,YFL055W,YNL270C,YPL265W,YEL063C,YBR068C,YDR046C	1.05702	4.46297	0.665104	-3.61287	-1.18403	-1.48638
SAKL0D02970g	NAN	1.28166	1.28437	0.432446	1.355	-0.958269	-3.14533
SAKL0D02992g	YDR037W	1.06305	1.76822	0.943505	-8.46177	5.24363	-1.03985
SAKL0D03014g	YBR061C	-1.62549	1.22978	0.947199	-2.68299	0.750265	1.11898
SAKL0D03036g	YDR041W	0.914598	-1.79443	0.866147	-1.53536	-1.63274	1.21314
SAKL0D03058g	YBR062C	1.23336	1.22933	1.31705	1.5998	-1.52975	1.073
SAKL0D03080g	NAN	0.854696	1.20664	0.946534	1.4171	1.30375	-2.44258
SAKL0D03102g	YBR065C	0.99238	1.43181	1.32336	1.04707	1.40967	-2.53827
SAKL0D03146g	YBR066C,YDR043C	0.92919	-1.85027	0.986154	4.51942	-0.975714	-1.4416
SAKL0D03168g	YDR044W	0.989093	1.58752	-1.62158	-1.45561	59.1802	-0.297361
SAKL0D03190g	YDR045C	0.74441	1.49087	1.02516	-9.68834	0.432527	-1.24722
SAKL0D03212g	YBR060C	0.957111	1.238	1.12436	-4.9305	0.556913	1.1055
SAKL0D03234g	YBR059C	1.06834	1.41296	1.08439	2.39491	-1.69761	1.00828
SAKL0D03256g	YBR058C-A	1.36614	1.01582	0.962329	1.21196	1.69673	-1.80074
SAKL0D03278g	NAN	0.994443	0.927141	0.893428	1.11312	0.310642	-4.54776
SAKL0D03300g	YDR036C	0.985492	1.05409	0.987416	-1.32132	-1.33035	1.13385
SAKL0D03322g	YBR058C	1.18359	1.38356	1.14846	-1.30641	1.30329	1.21037
SAKL0D03344g	YBR057C	1.12576	0.995321	1.02052	1.0705	-1.3876	1.39179
SAKL0D03366g	YDR035W	1.00416	1.11808	0.796676	-3.02675	2.19991	-1.18035
SAKL0D03410g	YBR056W	3.07628	1.29347	1.47759	10.545	-0.674088	1.39092
SAKL0D03564g	YBR055C	1.20112	1.429	0.943436	-2.08268	1.48619	1.29886
SAKL0D03586g	YDR034C	1.22572	0.821595	0.843633	-1.82443	1.35412	-1.15148
SAKL0D03608g	NAN	0.801964	-1.94948	0.6883	1.03498	-1.43559	-1.07514
SAKL0D03630g	NAN	0.469455	0.31636	0.482544	2.72452	-1.17828	-1.56874
SAKL0D03652g	NAN	2.19393	-4.58574	0.626089	2.63398	-1.32981	-0.466346
SAKL0D03674g	YBR053C	1.47604	-1.76644	1.02519	3.44308	-1.0527	1.4412
SAKL0D03696g	YDR032C,YBR052C,YCR004C	1.10485	1.27648	0.809341	-1.42204	4.66108	-2.52479
SAKL0D03718g	YDR031W	1.70221	1.03722	1.77425	1.24882	-1.03637	1.65201
SAKL0D03740g	YDR030C	1.26723	1.43941	1.36689	-1.2405	0.751631	1.4901
SAKL0D03762g	YDR028C,YBR050C	1.34594	1.40143	1.25199	1.41091	-2.39198	1.20799
SAKL0D03784g	YDR027C	1.75626	2.29394	1.10676	1.12279	1.56168	-1.05969
SAKL0D03806g	YDR026C,YBR049C	1.06537	1.34949	1.31401	-1.65498	-1.37681	1.4408
SAKL0D03828g	YDR025W,YBR048W	0.823936	1.19738	0.931159	-8.56857	2.7434	-1.21099
SAKL0D03850g	YBR047W	1.02406	1.41945	1.23652	1.3043	1.43376	1.76536
SAKL0D03872g	YBR046C	1.34482	2.14161	1.27791	1.08569	0.840744	2.50904
SAKL0D03883g	NAN	1.21513	1.24973	1.18497	1.16397	1.09249	-1.35351
SAKL0D03894g	YDR023W	1.14067	1.40878	0.792879	-1.47365	1.81056	-1.14335
SAKL0D03938g	NAN	1.38017	1.01248	1.04707	2.84557	-1.04401	-1.29276
SAKL0D03960g	YDR021W	-2.01589	1.24389	0.948914	-3.33807	1.14367	-1.95413
SAKL0D03982g	YDR020C	0.92181	-1.64423	0.898904	-1.20154	-1.36296	-1.67556
SAKL0D04004g	YBR044C	1.51646	1.01876	1.58645	1.02548	-1.54932	1.16502
SAKL0D04026g	YDR019C	1.58799	2.89134	0.832963	-1.1451	16.4995	0.966185
SAKL0D04048g	NAN	1.06103	1.29902	1.22437	-1.40568	5.58136	-3.39914
SAKL0D04070g	YBR043C	1.34186	2.23227	0.754422	-1.63745	1.48507	-1.2561
SAKL0D04092g	YDR018C,YBR042C	1.07442	1.15773	1.18473	2.4286	0.315229	-1.75667
SAKL0D04114g	YBR041W	1.46889	1.17437	1.12255	1.44078	2.51587	-1.12355
SAKL0D04136g	YBR040W	1.22001	0.357555	1.39491	-5.50509	-0.401571	-5.90342
SAKL0D04158g	YBR039W	1.15724	0.938708	0.880008	1.42632	-1.22102	3.00924
SAKL0D04246g	YDR017C	1.35598	1.82279	1.11017	-1.07923	1.25617	1.55023
SAKL0D04268g	YDR016C	1.22093	1.32724	0.849764	-2.10202	0.709257	-1.14899
SAKL0D04334g	NAN	1.22247	0.849552	0.881502	3.62729	-1.13133	-1.162
SAKL0D04378g	YPL279C	1.46008	1.19214	1.12523	1.3144	1.01123	1.24593
SAKL0D04400g	YBR035C	1.19928	1.31299	0.902721	-1.46709	3.21327	-1.00749
SAKL0D04422g	YDR014W	1.18814	1.47807	1.04278	-2.33773	0.685959	1.4053
SAKL0D04444g	YDR013W	1.12365	1.02267	0.890137	-4.16993	0.34288	-1.26184
SAKL0D04455g	NAN	1.49177	0.897372	1.00157	1.52646	-1.17457	-1.37726
SAKL0D04466g	YBR034C	0.892212	1.49411	1.01099	-1.43566	5.58172	-2.62722
SAKL0D04488g	YBR031W,YDR012W	0.876251	1.29345	0.988908	-5.63227	2.78406	-1.03164
SAKL0D04510g	YKL217W	-1.91075	2.82177	0.786154	-1.25034	0.1144	35.1395
SAKL0D04532g	YBR030W	1.01664	1.22234	0.73988	1.29798	1.43708	-2.11442
SAKL0D04664g	NAN	1.2235	2.52659	0.875763	1.43294	-2.67115	24.194
SAKL0D04752g	YKR038C	0.918456	1.32858	1.10401	-1.3979	1.26243	-1.15813
SAKL0D04774g	YKR037C	1.35947	1.20013	0.995935	1.36358	1.01687	-1.00267
SAKL0D04796g	YJL112W,YKR036C	1.30405	1.06758	0.78296	1.73906	-1.47614	1.17266
SAKL0D04884g	YJL111W	1.12575	1.10564	1.12727	-1.44678	3.22012	1.18744
SAKL0D04906g	YKR035W-A	1.21577	1.22078	1.20023	1.54458	-1.06312	1.42721
SAKL0D04928g	NAN	1.00875	1.88911	1.08352	-2.51781	0.912372	-1.29739
SAKL0D04950g	NAN	1.06648	1.31029	0.795901	1.15863	1.59802	-1.3487
SAKL0D04972g	YKR031C	1.4818	1.11967	1.43023	1.98739	-1.57519	1.21639
SAKL0D04994g	NAN	2.81617	1.72508	1.25463	4.96806	-1.69082	3.83889
SAKL0D05016g	NAN	1.06525	1.40081	0.982177	-1.2461	1.26595	-1.13275
SAKL0D05038g	YKR030W	1.00836	1.37502	1.32768	1.22254	1.56585	1.28276
SAKL0D05060g	YJL109C	0.854412	1.31282	0.900313	-1.31822	0.674644	-1.77929
SAKL0D05082g	YJL108C	1.97221	2.31073	1.48315	1.03071	-1.49998	-3.78225
SAKL0D05104g	YJL106W	1.02625	0.694495	1.00508	2.75506	1.38766	-0.35861
SAKL0D05126g	NAN	0.792417	0.921792	1.36682	-1.15881	0.699536	-2.9553
SAKL0D05148g	YKR029C,YJL105W	1.32175	0.941976	1.37562	-1.11053	8.6799	-1.03194
SAKL0D05170g	YJL104W	0.942846	-1.68612	0.869143	-1.50587	-1.3165	1.05642
SAKL0D05192g	NAN	1.30756	1.31642	1.28985	-1.25371	1.26998	1.77013
SAKL0D05214g	YKR023W	1.30326	1.02516	1.03429	-1.15264	-1.13865	1.49626
SAKL0D05236g	YJL103C	2.77778	-1.7646	0.551971	1.4028	-8.922	-0.983759
SAKL0D05258g	YKR024C	-1.71972	1.34796	0.901852	-1.44351	1.45535	-2.14598
SAKL0D05280g	YKR025W	-1.54113	0.987096	0.950636	-1.43821	1.28207	-2.95458
SAKL0D05302g	YKR026C	0.91887	1.43472	0.748561	-5.24599	1.47961	-1.00174
SAKL0D05324g	YJL102W	1.15551	1.85349	1.07072	-1.82941	0.871478	1.09118
SAKL0D05390g	YJL101C	1.02245	2.18269	0.910685	-1.30368	5.904	-1.68685
SAKL0D05412g	YJL100W	0.911093	1.01202	0.747675	-1.05798	-0.535511	-3.76047
SAKL0D05434g	YJL099W,YKR027W	1.02548	1.31399	0.996419	-1.5603	1.09766	-1.34174
SAKL0D05456g	YJL098W,YKR028W	0.926456	1.36038	0.887399	-2.37149	1.53164	-1.52683
SAKL0D05478g	YJL097W	1.4904	1.32519	1.08306	1.23933	1.63111	1.19597
SAKL0D05500g	YJL096W	1.12497	-1.81284	0.914349	-2.36886	1.03939	1.06065
SAKL0D05522g	YJL095W	1.42873	1.62711	1.02831	1.00876	0.675005	1.26915
SAKL0D05544g	YJL094C	1.39386	1.30759	0.656184	2.53498	-1.21478	-1.04379
SAKL0D05566g	YJL093C	1.05994	1.47386	0.875159	1.54689	1.00539	-1.08432
SAKL0D05588g	YJL092W	1.30223	1.21258	0.832376	-2.03384	0.103979	1.41714
SAKL0D05610g	YJL091C	1.26651	1.1337	1.1006	2.19689	-1.18854	1.34484
SAKL0D05632g	YJL090C	1.37283	1.33945	0.755789	-1.02583	-1.45634	-1.36315
SAKL0D05654g	YJL089W	1.06384	1.14132	0.971571	3.46639	-0.766264	-5.12177
SAKL0D05676g	NAN	1.49676	1.19638	1.26263	2.03617	-1.62643	-2.76837
SAKL0D05698g	YJL088W	1.41006	2.77395	0.980649	-1.15542	14.8531	-1.23806
SAKL0D05720g	YJL087C	1.15907	0.951697	1.11347	-2.40036	0.984395	1.31351
SAKL0D05742g	YJL085W	1.09547	1.06434	0.92869	1.24072	1.18045	1.25104
SAKL0D05764g	YKR021W,YJL084C	1.09243	1.36514	1.29784	1.70981	-1.32636	-1.03539
SAKL0D05786g	NAN	1.23506	0.845512	0.794402	1.98619	1.14706	-1.438
SAKL0D05808g	YKR019C,YJL083W	1.40665	1.03733	1.20418	1.17897	4.16837	-1.95574
SAKL0D05830g	YJL082W,YKR018C	1.40467	-2.58053	0.994	5.31911	-10.5416	1.42638
SAKL0D05852g	YKR017C	1.04702	1.13792	1.05621	1.32001	1.29761	1.41284
SAKL0D05874g	YJL081C	1.17593	0.929798	1.37747	-1.03954	0.721445	1.9117
SAKL0D05896g	YKR016W	1.01102	-1.51823	0.896036	1.49944	-1.36827	2.23716
SAKL0D05918g	NAN	1.27579	-1.79013	0.907692	1.48334	-2.12941	-1.05297
SAKL0D05940g	YKR014C	1.07692	-1.72793	1.03384	1.24447	-1.0902	-1.69466
SAKL0D05962g	YJL080C	0.938138	1.11484	0.881876	-2.34598	1.26787	-1.46769
SAKL0D05984g	YJL079C,YKR013W	1.09605	1.08204	0.96153	2.66372	1.29979	4.3353
SAKL0D06006g	YJL078C	0.779068	1.81876	1.29468	1.17059	2.33816	-3.69473
SAKL0D06050g	NAN	1.94428	1.00809	0.710542	3.60139	-1.12433	-1.85235
SAKL0D06072g	YOR386W	1.64318	1.32991	1.43244	1.47479	1.4306	2.78297
SAKL0D06094g	YKR010C,YJL076W	0.948535	1.66959	1.00679	-2.66033	1.50812	1.36086
SAKL0D06116g	YJL074C	1.09065	1.30759	0.693439	-8.31492	0.63676	-1.58645
SAKL0D06204g	YBR287W	1.33915	1.00297	1.00634	1.77669	1.13482	-1.13334
SAKL0D06226g	YJL073W	1.05984	1.44866	1.02511	-1.50157	1.21605	1.67236
SAKL0D06248g	YBR286W	2.12044	1.49941	1.46934	7.80902	-1.11735	-1.3039
SAKL0D06270g	NAN	3.1193	1.38872	1.05621	3.28587	-0.179944	-1.3397
SAKL0D06292g	NAN	1.08293	1.26791	0.805365	1.12569	-1.04479	1.39117
SAKL0D06314g	YJL072C	1.24377	1.0435	1.0348	-1.19455	-1.04179	1.21862
SAKL0D06336g	YJL071W	1.42325	1.46943	0.791183	-1.82351	1.16179	-1.0879
SAKL0D06358g	NAN	0.969716	1.37935	0.726847	-1.93172	0.0134162	-1.09506
SAKL0D06380g	YJL070C,YBR284W	1.08081	1.00034	0.834408	2.17422	-1.46221	-1.41301
SAKL0D06446g	NAN	1.28983	0.970341	0.964074	1.84979	-0.686511	1.28928
SAKL0D06468g	YBR263W	0.794144	1.36136	0.943447	-3.79598	0.343803	-1.78625
SAKL0D06490g	YBR264C	1.38245	1.05111	1.45402	1.17106	1.69639	1.34082
SAKL0D06512g	YBR275C	0.99925	0.946815	1.01218	-2.90529	-1.26482	1.10568
SAKL0D06534g	YBR274W	1.31281	1.27307	1.12641	1.49474	1.66259	-1.06465
SAKL0D06556g	YBR273C,YJL048C	1.47186	1.20415	1.26397	2.64907	-1.29742	-1.07526
SAKL0D06578g	YJL049W	1.27524	1.33109	1.07055	1.15056	-1.21628	1.28905
SAKL0D06622g	YJL050W	0.862429	1.10825	0.875355	-7.33466	0.451977	-1.42264
SAKL0D06644g	YJL051W	1.34766	1.05953	0.874013	-1.4229	-1.37431	2.46674
SAKL0D06666g	NAN	1.06021	1.1852	1.06846	1.80074	-0.208612	1.71625
SAKL0D06688g	YJL053W	1.53123	1.01696	1.0699	2.86602	-0.44653	1.15688
SAKL0D06710g	YJL054W	0.938475	1.41091	1.12596	-2.83277	1.1616	-1.10439
SAKL0D06732g	NAN	-3.65256	-3.5588	0.847867	1.63244	-1.47299	1.04144
SAKL0D06754g	YJL055W	1.45403	-3.44132	1.24726	7.54113	-1.42004	1.00431
SAKL0D06776g	YJL056C	-1.79329	2.35245	-1.57174	-1.48087	3.10592	-3.26185
SAKL0D06798g	YBR271W	1.41051	0.886846	0.95534	1.51562	1.05636	1.21679
SAKL0D06820g	YJL057C	1.36696	-3.45204	1.03633	2.29355	-0.326832	-1.29116
SAKL0D06842g	YBR270C,YJL058C	1.52995	1.21902	0.980611	-1.07631	-1.06372	1.09934
SAKL0D06864g	YJL059W	1.47401	1.20768	0.882162	3.73801	-1.41317	-1.6053
SAKL0D06886g	YJL060W	1.04867	1.48733	0.786309	-1.10644	-1.34197	2.02706
SAKL0D06908g	YBR269C	1.28537	-1.66927	1.09915	1.49679	-3.07899	-1.17788
SAKL0D06930g	YJL061W	1.07754	1.47703	1.05753	-1.71918	1.45193	1.13413
SAKL0D06952g	YBR268W	1.16729	-1.82716	1.70253	1.93648	-1.27372	1.66731
SAKL0D06974g	YJL062W	1.11927	1.40271	1.10426	-1.06061	0.468162	2.08598
SAKL0D06996g	YBR267W	-2.13516	1.00884	1.13119	-1.33829	0.975785	-3.1722
SAKL0D07018g	YBR265W	1.35645	1.06295	1.09612	-1.22891	-1.44551	1.04449
SAKL0D07040g	YJL062W-A	0.94864	-1.92007	1.13164	1.27928	-2.14638	-1.13631
SAKL0D07062g	YJL063C	1.17997	-1.5298	1.05394	-1.39239	-0.978408	-1.12255
SAKL0D07084g	NAN	1.09917	0.933058	0.926996	1.31834	-6.89626	3.91742
SAKL0D07106g	YBR276C	1.49101	-1.77682	0.98906	4.71598	-4.76937	0.373139
SAKL0D07128g	YBR278W,YJL065C	1.35291	1.13031	1.38509	1.40025	-1.16773	1.81339
SAKL0D07150g	YJL066C	1.47748	-3.61689	1.49596	33.973	-0.312728	0.468588
SAKL0D07172g	YBR279W	0.971686	1.21377	1.03098	-1.61586	1.23405	1.17739
SAKL0D07194g	YJL068C	1.2317	1.24316	0.914365	1.8057	1.02584	-1.63345
SAKL0D07216g	YBR280C	1.91735	1.04061	1.14825	8.44638	-5.5151	1.10903
SAKL0D07238g	YBR281C	0.887769	1.49487	0.933895	-3.41459	-0.302404	1.15973
SAKL0D07260g	YJL069C	-1.72246	1.44931	0.969717	-1.338	3.54215	-2.38907
SAKL0D07282g	YBR282W	1.06336	1.01989	1.20762	-1.37054	-1.39851	-1.01443
SAKL0D07304g	YBR283C	0.855119	1.38221	0.738893	-1.38783	4.07231	0.906216
SAKL0D07326g	YBR262C	-1.54171	1.00238	0.779734	1.94196	-0.200356	2.20383
SAKL0D07348g	YBR261C	0.859111	-1.90703	0.883563	-1.06401	-1.33177	1.21634
SAKL0D07392g	NAN	1.39582	1.01714	1.46595	1.38324	-0.10538	-1.07341
SAKL0D07414g	YBR260C	1.42741	1.18262	1.12513	1.53905	-1.48956	1.25367
SAKL0D07436g	NAN	1.4865	1.14271	0.949351	2.04814	-1.555	-1.3844
SAKL0D07458g	YBR259W,YJL047C	1.48295	1.05379	1.16322	1.77424	-1.57287	1.51034
SAKL0D07480g	NAN	1.43585	1.09132	1.04262	-1.04846	-1.34921	-1.9647
SAKL0D07502g	NAN	1.32924	1.33586	0.97196	-1.17828	-1.16743	-1.54197
SAKL0D07524g	YBR257W	1.18879	1.19166	0.891194	-1.86653	1.54156	1.1703
SAKL0D07546g	YJL046W	1.35553	1.17275	1.17485	-2.28974	1.2966	1.33194
SAKL0D07568g	YFR029W	1.60978	1.22181	1.16572	-1.21773	1.40944	-1.01868
SAKL0D07590g	NAN	0.971899	1.07187	0.575043	-1.42855	1.24394	-1.76962
SAKL0D07612g	YFR013W,YOL017W	1.16422	1.3817	0.99596	-2.74746	1.61638	1.44947
SAKL0D07656g	YOL016C,YFR014C	1.0936	1.48156	0.665412	1.34661	1.29517	-2.56626
SAKL0D07678g	YFR015C,YLR258W	3.24672	1.19594	2.64474	1.00577	-3.45921	1.13321
SAKL0D07700g	NAN	1.34043	1.1134	1.03154	4.26488	-0.448524	2.25403
SAKL0D07722g	YFR016C	1.01712	1.00085	1.04554	1.66197	-1.34952	-1.04575
SAKL0D07744g	NAN	1.47193	1.18763	1.38036	1.96628	-1.23781	-1.076
SAKL0D07810g	YGL160W	1.20042	0.958431	0.854541	-1.15858	-1.07356	1.08956
SAKL0D07832g	NAN	1.28363	1.10391	1.10036	1.00202	-0.597357	-1.05702
SAKL0D07854g	NAN	1.13018	1.06495	1.0789	2.53852	-1.13919	-1.13304
SAKL0D07898g	YLR256W	1.4577	1.0121	1.21456	-1.10478	4.63262	-4.42514
SAKL0D07920g	NAN	0.919982	0.863717	0.97098	-1.71076	1.22226	-1.09659
SAKL0D07942g	YLR253W	1.13968	1.1725	0.754616	1.38141	-1.40507	-1.5775
SAKL0D07964g	YLR251W	1.22617	1.50753	1.0263	3.64494	-1.52236	1.04945
SAKL0D07986g	NAN	1.10423	1.32839	0.586069	2.24857	-1.25101	-2.14843
SAKL0D08008g	NAN	1.0726	1.26036	0.798253	1.64975	-1.17559	-1.16623
SAKL0D08030g	YLR173W	1.33449	1.28042	1.41722	6.07389	-0.511059	-1.40189
SAKL0D08052g	NAN	1.02856	1.1137	0.61075	1.46485	1.05518	-1.12765
SAKL0D08074g	YLR170C	1.41136	1.40784	0.893762	-2.20078	0.410582	1.15299
SAKL0D08096g	YLR172C	-1.66972	1.48225	1.06471	-5.59504	0.971482	-1.05631
SAKL0D08162g	YBR287W	1.2771	1.14003	0.983729	2.37925	-1.4415	5.9009
SAKL0D08217g	NAN	1.22507	1.32827	0.946693	-1.30143	-1.09725	-1.70916
SAKL0D08272g	YLR247C	1.34248	1.46818	1.36495	4.498	-0.298475	-1.1494
SAKL0D08294g	YLR248W,YGL158W	1.34059	1.15714	1.30972	1.58232	-1.32131	1.18195
SAKL0D08316g	YLR249W,YPL226W,YNL014W	0.814077	1.22544	1.07563	-5.20073	1.92166	-1.40688
SAKL0D08338g	YNL012W	1.42747	1.3041	0.949954	2.54852	0.57673	-2.71921
SAKL0D08360g	YLR250W	1.00462	0.993212	1.09392	-1.05533	1.10376	1.02011
SAKL0D08382g	YNL011C	1.49834	0.965697	0.751436	-1.13725	1.63267	2.22388
SAKL0D08404g	YNL010W	1.47189	1.29658	1.00184	4.27088	-0.147079	-1.39499
SAKL0D08426g	YLR174W,YNL009W	1.15008	-2.32468	0.817323	1.25843	-1.11533	-1.7779
SAKL0D08492g	YCL009C	1.10665	1.2301	0.741047	-1.01573	1.62914	1.49398
SAKL0D08514g	YNL005C	1.33091	1.16666	1.81348	-1.63285	-1.42485	1.16488
SAKL0D08536g	YCL010C	1.30228	1.50699	1.00743	1.85993	-1.184	1.32811
SAKL0D08558g	YCL011C,YNL004W	0.941591	1.27553	0.971214	-2.57987	1.50797	1.23461
SAKL0D08580g	YCL012C	1.46441	0.993485	0.998969	3.18628	-0.128425	-1.12884
SAKL0D08602g	YCL014W	1.14642	1.34791	0.976139	-3.07801	1.18439	1.41498
SAKL0D08624g	YCL016C	1.26867	1.18	1.1302	-1.14213	1.5298	1.81134
SAKL0D08646g	YNL003C	1.00162	1.39299	0.777116	-2.6236	1.47219	1.66736
SAKL0D08668g	YCL017C	1.24892	0.993532	1.10093	1.28964	-2.51533	1.87452
SAKL0D08690g	YCL018W	0.887215	1.05921	0.77798	-1.45711	2.46012	1.51637
SAKL0D08712g	YNL002C	-1.97043	1.28846	1.10209	-1.49893	1.05337	-3.32621
SAKL0D08734g	YLR176C	0.804764	1.475	0.938961	-1.45305	0.248169	-4.29903
SAKL0D08756g	YNL006W	0.989997	1.18307	1.11714	1.59733	-0.740748	1.74948
SAKL0D08778g	YNL007C	0.907534	-2.12519	1.40152	3.25814	-0.371122	2.40106
SAKL0D08800g	NAN	1.2218	1.37808	1.08999	-3.02804	1.06229	-1.53369
SAKL0D08822g	YCR003W	1.21588	-1.7631	1.53945	-1.44685	-1.8702	1.13508
SAKL0D08844g	YHR107C,YCR002C	1.58545	2.19681	1.09702	-3.37502	1.29	1.18738
SAKL0D08888g	YNL001W,YCL001W-B	1.11765	1.2251	0.96273	-1.8528	1.10633	1.03678
SAKL0D08910g	YCL001W	1.16169	1.26604	0.785625	-1.17432	1.52421	1.35435
SAKL0D08932g	YCL002C	1.25422	1.20293	0.712974	1.4929	0.974954	1.25377
SAKL0D08954g	YCL004W	1.06717	1.3363	1.17343	-1.51623	1.45229	1.31481
SAKL0D08998g	NAN	1.15682	1.14815	0.961094	1.13496	1.57854	1.78039
SAKL0D09020g	NAN	0.808809	0.45043	0.664232	1.87114	-1.08043	-2.45971
SAKL0D09086g	YCL008C	1.37426	1.57756	1.1155	1.61105	1.04781	1.12612
SAKL0D09108g	YLR175W	-1.53797	1.39378	0.859713	-8.80875	3.10855	-1.10216
SAKL0D09130g	YDR032C,YBR052C,YCR004C	1.18585	1.41479	0.806739	1.98872	-1.38876	1.14923
SAKL0D09152g	YNR001C,YCR005C	1.05014	-3.85433	-2.66461	17.769	-1.42993	3.95124
SAKL0D09240g	YCR008W	1.15951	-1.78807	1.08502	1.43479	-2.88571	-1.38771
SAKL0D09262g	NAN	1.00952	-1.81354	0.790371	3.62972	-2.72257	-1.18313
SAKL0D09284g	YCR009C	1.12928	-1.61176	0.855897	2.07486	-1.54069	-1.43738
SAKL0D09306g	NAN	1.06433	1.35914	0.860178	-1.34108	1.07139	-1.35251
SAKL0D09328g	YCR010C,YNR002C	1.4892	-3.01532	1.0074	0.624482	-0.322694	-5.46538
SAKL0D09350g	YPR194C	2.01066	1.22895	1.10504	4.18189	-1.61006	1.9356
SAKL0D09372g	YNR003C	1.0078	1.08164	0.913432	-2.14013	1.47152	1.00746
SAKL0D09394g	YCR011C	1.80605	1.23093	1.42588	3.84764	-1.26444	1.45394
SAKL0D09416g	YFR018C	1.09771	1.41483	1.10036	2.42522	1.05441	1.19073
SAKL0D09438g	YFR019W	1.46967	1.34842	1.22454	1.4441	1.33149	1.33019
SAKL0D09504g	YFR021W	1.04977	-1.95225	0.921507	1.15799	-3.91106	1.49525
SAKL0D09526g	YFR022W,YOR018W	1.241	1.31155	1.08218	1.66993	-1.13609	-1.03029
SAKL0D09658g	NAN	1.33748	1.44155	1.4744	-1.43307	-1.27705	2.56175
SAKL0D09680g	YHR015W,YFR023W	1.07396	1.41438	0.64857	1.25472	1.43413	-3.14737
SAKL0D09702g	YFR024C-A,YHR016C	1.32189	-2.20564	1.17738	1.03029	-2.80173	1.11346
SAKL0D09724g	YHR017W	1.21775	0.940342	0.979693	1.46252	1.06316	1.01313
SAKL0D09746g	YHR018C	1.42558	1.82468	1.04145	-3.45886	4.72949	1.85247
SAKL0D09768g	YHR019C	0.994517	1.6081	0.803038	-4.19721	3.72565	1.14711
SAKL0D09790g	NAN	1.34333	1.32543	0.817093	1.26095	0.0735322	-3.40477
SAKL0D09812g	YHR020W	-1.55295	1.27665	0.864155	-4.61788	2.90899	1.05539
SAKL0D09834g	YFR025C	1.34715	1.39409	0.75849	-2.29934	0.689462	1.83817
SAKL0D09856g	NAN	0.988633	-1.61063	0.713336	1.01416	-1.08453	1.26725
SAKL0D09878g	NAN	0.785426	0.724514	1.00879	2.03519	-0.796476	-3.09741
SAKL0D09922g	NAN	0.111976	0.218202	0.0141887	-3.09842	1.29547	-0.555137
SAKL0D09944g	NAN	-3.85226	0.901603	-98.3622	-1.26246	0.871746	-0.787012
SAKL0D09966g	YFR027W	1.0225	1.4241	1.14081	-1.11419	-1.47888	1.04689
SAKL0D09988g	YFR028C	1.36509	2.45827	0.970814	-2.21051	1.6336	1.65324
SAKL0D10032g	YOL018C	1.2012	1.33681	1.24404	-1.07606	1.578	1.191
SAKL0D10054g	YOL019W,YFR012W	1.89951	2.47547	1.06786	1.35587	1.21526	1.15483
SAKL0D10098g	YFR011C	1.22438	0.694817	0.838622	1.49761	-4.02291	2.33987
SAKL0D10120g	YFR010W	1.35498	1.66603	1.42569	-1.49708	2.96989	1.21001
SAKL0D10131g	NAN	1.79674	0.894216	1.89315	1.4178	-10.505	2.3611
SAKL0D10164g	NAN	1.41223	1.47337	0.38751	-4.19209	0.465475	-0.224653
SAKL0D10186g	YOL021C	0.939464	1.06817	0.991719	-2.29736	1.33851	-1.16487
SAKL0D10208g	YFR009W	1.20514	1.47251	1.26522	-2.35193	-1.16095	1.35783
SAKL0D10252g	YOL022C	0.849019	-1.56485	0.773145	-3.18067	1.01242	-1.23528
SAKL0D10274g	YOL023W	1.52044	1.31826	0.713369	1.0203	-1.41764	-3.01159
SAKL0D10296g	NAN	1.76118	0.93641	1.29195	7.2536	-5.14724	-0.362553
SAKL0D10318g	NAN	1.31787	-1.96391	1.11228	6.59249	-4.38322	-0.705227
SAKL0D10340g	YOL025W	1.13747	-1.71445	1.48168	1.40758	-3.3253	1.01131
SAKL0D10362g	NAN	1.07246	0.409473	0.853115	2.89809	-0.667872	-3.16912
SAKL0D10384g	YCR012W	-1.98263	-2.98897	0.928033	-7.06833	2.85033	1.60748
SAKL0D10406g	NAN	1.89247	1.23131	1.48228	-1.76523	1.34366	-1.27643
SAKL0D10428g	YCR016W	-2.23127	0.917818	0.861625	-1.30561	3.90237	-4.85365
SAKL0D10450g	NAN	0.84663	-27.1995	0.808699	1.78201	-0.0973069	-2.53684
SAKL0D10472g	NAN	1.09737	1.2337	1.02565	-1.6403	0.454084	-1.34934
SAKL0D10494g	YCR017C	1.01446	1.29943	1.13692	1.03941	1.19678	1.55435
SAKL0D10538g	YEL011W	2.7886	0.974818	1.20615	1.41635	-2.48597	1.2899
SAKL0D10560g	YEL012W	1.17001	1.00913	1.4114	2.39072	-0.812742	1.07662
SAKL0D10582g	NAN	1.24558	1.14696	1.44092	2.52576	-1.13181	1.0679
SAKL0D10604g	YCR020C	0.70823	1.07105	1.067	-2.82988	0.59024	-4.45813
SAKL0D10626g	YCR019W	1.20746	-1.80804	1.04522	1.45812	1.56982	1.02211
SAKL0D10736g	YEL013W	1.09767	1.1356	1.2682	1.59908	1.06503	1.11691
SAKL0D10758g	YEL015W	1.29198	1.33661	0.918691	-1.4581	1.12221	-1.1463
SAKL0D10780g	YCR027C	0.938835	-1.99527	0.789712	1.03288	-0.500446	1.04005
SAKL0D10802g	NAN	-1.6233	-3.68686	2.50143	10.9998	-0.326015	1.26087
SAKL0D10824g	NAN	0.878212	-1.78501	0.807907	3.71587	-0.055664	1.00912
SAKL0D10846g	YEL017W	1.00852	1.35936	1.33601	1.23019	-4.45337	4.2934
SAKL0D10868g	NAN	0.929897	0.852362	0.857602	-1.55821	-1.56449	1.06855
SAKL0D10890g	YEL019C	1.25898	0.935207	0.995713	1.06472	-0.827417	1.15004
SAKL0D10912g	YCR024C	0.985618	1.12409	1.08765	-1.17331	1.17679	1.27337
SAKL0D10934g	YEL020C	1.35765	1.10165	0.938009	0.454778	-0.316063	1.03992
SAKL0D11000g	YCR023C	1.52637	1.27345	0.958606	2.19506	-1.47919	1.27442
SAKL0D11022g	YEL020W-A	1.45419	0.924373	0.893736	-1.02476	1.3191	1.11653
SAKL0D11044g	YEL021W	0.863951	1.11792	0.946346	-1.10233	2.76226	1.23367
SAKL0D11066g	NAN	1.27108	1.2072	0.801768	1.06542	0.683435	1.07638
SAKL0D11088g	YEL022W,YJR031C	1.23606	1.35556	1.07811	-2.71018	0.147053	1.04141
SAKL0D11110g	YJR032W	1.04564	0.876404	0.964312	-3.01353	0.94459	1.0804
SAKL0D11132g	YJR033C	1.35956	1.6073	1.41034	2.41793	-1.30362	1.69324
SAKL0D11154g	YJR034W	1.25954	0.91382	1.23559	2.16691	-1.22808	-2.26076
SAKL0D11198g	YJR035W	1.49884	1.40318	1.46494	1.19302	-1.53085	1.18112
SAKL0D11220g	YEL023C	1.14102	1.19192	1.08647	1.12157	-1.13698	1.2286
SAKL0D11242g	YEL024W	1.42055	0.903149	0.854506	1.22353	-1.3838	1.99453
SAKL0D11264g	YJR036C	1.91199	1.75403	0.848412	2.50208	0.0447327	-2.47342
SAKL0D11286g	YJR039W,YEL025C	1.41757	1.83368	0.972535	1.86366	-1.12439	-1.02568
SAKL0D11308g	NAN	1.15563	1.2117	0.943657	-1.27573	-1.02772	1.45669
SAKL0D11330g	YEL026W	0.852855	0.830289	0.804819	-1.10892	2.76314	1.03678
SAKL0D11352g	YJR040W	1.13694	1.02303	1.02765	-1.04805	1.17984	1.628
SAKL0D11374g	YJR041C	1.06089	1.48194	0.870705	-4.44844	0.216026	-2.02557
SAKL0D11396g	YJR042W	1.28877	0.959673	1.10362	-1.61749	1.00509	1.34926
SAKL0D11418g	YEL027W	0.913722	1.08259	1.02277	-1.4241	2.43323	-1.01107
SAKL0D11440g	NAN	0.936193	1.20609	0.879309	-6.80657	0.408458	-1.49408
SAKL0D11484g	NAN	1.46698	-2.47928	1.47788	12.3753	-0.374244	1.29992
SAKL0D11506g	YEL029C	-1.82078	-2.05532	0.751719	-3.55857	0.39903	-1.63778
SAKL0D11528g	NAN	1.08811	1.45199	0.91893	-4.20747	1.17579	2.78361
SAKL0D11616g	YJR044C	1.32204	1.06928	1.40123	3.64121	-1.40475	1.81433
SAKL0D11638g	YBR169C,YJR045C,YER103W,YLL024C,YJL034W,YAL005C,YBL075C,YPL106C,YEL030W	1.10678	-2.24377	1.68537	1.40558	-4.39156	1.07538
SAKL0D11660g	YJR046W	0.869208	1.30421	0.677104	-3.73447	0.515137	-1.27247
SAKL0D11682g	YEL031W	1.10982	1.65012	1.06623	-3.64047	6.1912	1.10823
SAKL0D11704g	YEL032W	0.887832	1.39688	0.980524	-1.79564	1.18267	-1.11082
SAKL0D11748g	NAN	0.866188	0.989513	0.999976	1.3387	-0.420329	1.40789
SAKL0D11770g	YJR047C,YEL034W	0.967574	1.36636	0.963978	-3.24016	2.16811	-1.34839
SAKL0D11792g	YEL036C	0.876143	1.1098	1.11626	-2.09383	1.13446	-1.03105
SAKL0D11814g	YEL037C	0.806462	1.13077	0.887964	-2.09455	1.40497	-1.1113
SAKL0D11836g	YEL038W	-1.85523	0.522901	0.83659	-2.02605	1.09154	-1.08447
SAKL0D11858g	YEL039C,YJR048W	-1.59956	-3.82688	0.720039	2.37968	-1.03206	-1.17681
SAKL0D11880g	YEL040W	0.825278	1.08582	0.674262	-5.17478	2.87335	-2.09729
SAKL0D11902g	YEL041W,YJR049C	1.11968	1.54894	0.997732	-1.58101	1.69106	1.29123
SAKL0D11924g	YEL042W	-1.69044	1.52227	1.04059	-4.04066	2.95141	1.13155
SAKL0D11946g	YIL162W	5.24903	3.83867	4.44166	-4.67421	-0.72018	2.66627
SAKL0D11968g	YJR050W	2.10925	1.26413	1.24086	1.01306	-1.19655	-1.16445
SAKL0D11990g	YEL043W	1.00022	1.33365	1.10271	-1.47974	1.17515	1.41704
SAKL0D12012g	YEL044W	1.01135	-1.68037	1.24515	1.68788	-1.07822	1.20896
SAKL0D12034g	YEL046C	-1.70971	1.40407	0.96075	-1.31017	2.45285	-1.76721
SAKL0D12056g	YEL047C,YJR051W	1.36386	1.97184	1.24049	-1.46021	12.2574	-3.6787
SAKL0D12100g	NAN	1.20544	1.44373	0.593818	1.15702	1.04566	1.31292
SAKL0D12122g	YEL048C	1.27621	1.36791	0.875827	-2.00435	0.418815	1.05381
[truncated: 3,319 more rows]
